# Supplementary material for: Chemical Genetics Screen Identifies Epigenetic Mechanisms Involved in Dopaminergic and Noradrenergic Neurogenesis in Zebrafish
Source: Front Genet. 2020 Feb 25;11:80. doi: 10.3389/fgene.2020.00080 (PMC7052299; doi:10.3389/fgene.2020.00080)
Supplement: Supplementary file 2 [file Table_1.xlsx]

## Sheet: Vorinostat
Primary Screen Compounds with CA phenotypes
Vorinostat
1%DMSO
Exp#1	treat 24-72 hpf						Exp#2	treat 24-72 hpf						combined	MW049 + MW07 treat 24-72hpf
	absent	decrease	normal	increase	ectopic			absent	decrease	normal	increase	ectopic			absent	decrease	normal	increase	ectopic	#embryos (n)
Telencephalon	0	1	7	0	0		Telencephalon	0	1	12	0	0		Telencephalon	0	2	19	0	0	21
Pretectum	0	1	7	0	0		Pretectum	0	0	13	0	0		Pretectum	0	1	20	0	0	21
DC1	0	0	8	0	0		DC1	0	0	13	0	0		DC1	0	0	21	0	0	21
DC3	0	0	8	0	0		DC3	0	0	13	0	0		DC3	0	0	21	0	0	21
DC2	0	1	7	0	0		DC2	0	0	13	0	0		DC2	0	1	20	0	0	21
DC4/5	0	0	7	0	0		DC4/5	0	0	11	2	0		DC4/5	0	0	19	2	0	21
DC6	0	0	7	1	0		DC6	0	0	11	2	0		DC6	0	0	18	3	0	21
LC	0	0	8	0	0		LC	0	0	13	0	0		LC	0	0	21	0	0	21
MO	0	0	8	0	0		MO	0	0	13	0	0		MO	0	0	21	0	0	21
retinal amacrine cells	0	2	6	0	0		retinal amacrine cells	0	0	13	0	0		retinal amacrine cells	0	2	19	0	0	21
HDACinh.
Vorinostat
Exp#1	treat 24-72 hpf						Exp#2	treat 24 - 72 hpf						combined
1 µM	absent	decrease	normal	increase	ectopic		1µM	absent	decrease	normal	increase	ectopic		1µM	absent	decrease	normal	increase	ectopic	#embryos (n)
Telencephalon	0	2	8	0	0		Telencephalon	0	0	11	0	0		Telencephalon	0	2	19	0	0	21
Pretectum	0	0	10	0	0		Pretectum	0	0	11	0	0		Pretectum	0	0	21	0	0	21
DC1	0	0	10	0	0		DC1	0	0	11	0	0		DC1	0	0	21	0	0	21
DC3	0	0	10	0	0		DC3	0	0	11	0	0		DC3	0	0	21	0	0	21
DC2	0	0	10	0	0		DC2	0	0	11	0	0		DC2	0	0	21	0	0	21
DC4/5	0	0	10	0	0		DC4/5	0	0	11	0	0		DC4/5	0	0	21	0	0	21
DC6	0	0	9	1	0		DC6	0	0	11	0	0		DC6	0	0	20	1	0	21
LC	0	0	10	0	0		LC	0	0	11	0	0		LC	0	0	21	0	0	21
MO	0	0	10	0	0		MO	0	0	11	0	0		MO	0	0	21	0	0	21
dead							dead							dead
3µM	absent	decrease	normal	increase	ectopic		3µM	absent	decrease	normal	increase	ectopic		3µM	absent	decrease	normal	increase	ectopic
Telencephalon	0	10	3	0	0		Telencephalon	0	0	12	0	0		Telencephalon	0	10	15	0	0	25
Pretectum	0	0	13	0	0		Pretectum	0	0	12	0	0		Pretectum	0	0	25	0	0	25
DC1	0	0	13	0	0		DC1	0	0	12	0	0		DC1	0	0	25	0	0	25
DC3	0	0	13	0	0		DC3	0	0	12	0	0		DC3	0	0	25	0	0	25
DC2	0	0	13	0	0		DC2	0	0	12	0	0		DC2	0	0	25	0	0	25
DC4/5	0	0	12	1	0		DC4/5	0	0	12	0	0		DC4/5	0	0	24	1	0	25
DC6	0	0	12	1	0		DC6	0	0	12	0	0		DC6	0	0	24	1	0	25
LC	0	0	13	0	0		LC	0	0	12	0	0		LC	0	0	25	0	0	25
MO	0	0	13	0	0		MO	0	0	12	0	0		MO	0	0	25	0	0	25
dead							dead							dead
10 µM	absent	mild decrease	normal	mild increase	ectopic		10µM	absent	decrease	normal	increase	ectopic		10µM	absent	decrease	normal	increase	ectopic
Telencephalon	0	11	0	0	0		Telencephalon							Telencephalon	0	11	0	0	0	11
Pretectum	0	4	7	0	0		Pretectum							Pretectum	0	4	7	0	0	11
DC1	0	0	11	0	0		DC1							DC1	0	0	11	0	0	11
DC3	0	0	11	0	0		DC3							DC3	0	0	11	0	0	11
DC2	0	0	11	0	0		DC2							DC2	0	0	11	0	0	11
DC4/5	0	0	11	0	0		DC4/5							DC4/5	0	0	11	0	0	11
DC6	0	0	10	0	0		DC6							DC6	0	0	10	0	0	11
LC	0	0	11	0	0		LC							LC	0	0	11	0	0	11
MO	0	0	11	0	0		MO							MO	0	0	11	0	0	11
dead							dead	8						dead
30 µM	absent	mild decrease	normal	mild increase	ectopic		30µM	absent	decrease	normal	increase	ectopic		30µM	absent	decrease	normal	increase	ectopic
Telencephalon	0	12	0	0	0		Telencephalon	0	1	5	0	0		Telencephalon	0	13	5	0	0	18
Pretectum	0	11	1	0	0		Pretectum	0	0	6	0	0		Pretectum	0	11	7	0	0	18
DC1	0	0	12	0	0		DC1	0	0	6	0	0		DC1	0	0	18	0	0	18
DC3	0	0	12	0	0		DC3	0	0	6	0	0		DC3	0	0	18	0	0	18
DC2	0	0	11	1	0		DC2	0	0	6	0	0		DC2	0	0	17	1	0	18
DC4/5	0	0	10	2	0		DC4/5	0	0	6	0	0		DC4/5	0	0	16	2	0	18
DC6	0	0	10	2	0		DC6	0	0	6	0	0		DC6	0	0	16	2	0	18
LC	0	0	12	0	0		LC	0	0	6	0	0		LC	0	0	18	0	0	18
MO	0	0	12	0	0		MO	0	0	6	0	0		MO	0	0	18	0	0	18
dead							dead							dead
100 µM	absent	mild decrease	normal	mild increase	ectopic		100µM	absent	decrease	normal	increase	ectopic		100µM	absent	decrease	normal	increase	ectopic
Telencephalon	0	2	8	0	0		Telencephalon	0	6	4	0	0		Telencephalon	0	8	12	0	0	20
Pretectum	0	0	10	0	0		Pretectum	0	0	10	0	0		Pretectum	0	0	20	0	0	20
DC1	0	0	10	0	0		DC1	0	0	10	0	0		DC1	0	0	20	0	0	20
DC3	0	0	10	0	0		DC3	0	0	10	0	0		DC3	0	0	20	0	0	20
DC2	0	0	10	0	0		DC2	0	0	10	0	0		DC2	0	0	20	0	0	20
DC4/5	0	0	10	0	0		DC4/5	0	0	7	3	0		DC4/5	0	0	17	0	0	20
DC6	0	0	10	0	0		DC6	0	0	7	3	0		DC6	0	0	17	0	0	20
LC	0	0	10	0	0		LC	0	0	10	0	0		LC	0	0	10	0	0	20
MO	0	0	10	0	0		MO	0	0	10	0	0		MO	0	0	10	0	0	20
dead	0						dead	0						dead	0

## Sheet: Entinostat
Primary Screen Compounds with CA phenotypes
Entinostat
1%DMSO
Exp#1	treat 24-72 hpf						Exp#2	treat 24-72 hpf						combined
	absent	decrease	normal	increase	ectopic			absent	decrease	normal	increase	ectopic			absent	decrease	normal	increase	ectopic	#embryos (n)
Telencephalon	0	1	7	0	0		Telencephalon	0	1	12	0	0		Telencephalon	0	2	19	0	0	21
Pretectum	0	1	7	0	0		Pretectum	0	0	13	0	0		Pretectum	0	1	20	0	0	21
DC1	0	0	8	0	0		DC1	0	0	13	0	0		DC1	0	0	21	0	0	21
DC3	0	0	8	0	0		DC3	0	0	13	0	0		DC3	0	0	21	0	0	21
DC2	0	1	7	0	0		DC2	0	0	13	0	0		DC2	0	1	20	0	0	21
DC4/5	0	0	7	0	0		DC4/5	0	0	11	2	0		DC4/5	0	0	19	2	0	21
DC6	0	0	7	1	0		DC6	0	0	11	2	0		DC6	0	0	18	3	0	21
LC	0	0	8	0	0		LC	0	0	13	0	0		LC	0	0	21	0	0	21
MO	0	0	8	0	0		MO	0	0	13	0	0		MO	0	0	21	0	0	21
retinal amacrine cells	0	2	6	0	0		retinal amacrine cells	0	0	13	0	0		retinal amacrine cells	0	2	19	0	0	21
HDACinh.
Entinostat
Exp#1	treat 24-72 hpf						Exp#2	treat 24 - 72 hpf						combined
1 µM	absent	decrease	normal	increase	ectopic		1µM	absent	decrease	normal	increase	ectopic		1µM	absent	decrease	normal	increase	ectopic	#embryos (n)
Telencephalon	0	7	0	4	0		Telencephalon	0	12	0	0	0		Telencephalon	0	19	0	4	0	23
Pretectum	0	0	11	0	0		Pretectum	0	1	11	0	0		Pretectum	0	1	22	0	0	23
DC1	0	0	11	0	0		DC1	0	0	12	0	0		DC1	0	0	23	0	0	23
DC3	0	0	11	0	0		DC3	0	0	12	0	0		DC3	0	0	23	0	0	23
DC2	0	1	9	1	0		DC2	0	0	12	0	0		DC2	0	1	21	1	0	23
DC4/5	0	1	9	1	0		DC4/5	0	1	11	0	0		DC4/5	0	2	21	1	0	23
DC6	0	1	9	1	0		DC6	0	1	11	0	0		DC6	0	2	21	1	0	23
LC	0	0	11	0	0		LC	0	0	12	0	0		LC	0	0	23	0	0	23
MO	0	0	11	0	0		MO	0	0	12	0	0		MO	0	0	23	0	0	23
dead							dead							dead
3µM	absent	decrease	normal	increase	ectopic		3µM	absent	decrease	normal	increase	ectopic		3µM	absent	decrease	normal	increase	ectopic
Telencephalon	11	0	0	0	0		Telencephalon	0	12	0	0	0		Telencephalon	11	12	0	0	0	23
Pretectum	0	0	11	0	0		Pretectum	0	2	10	0	0		Pretectum	0	2	21	0	0	23
DC1	0	0	11	0	0		DC1	0	0	12	0	0		DC1	0	0	23	0	0	23
DC3	0	0	11	0	0		DC3	0	0	12	0	0		DC3	0	0	23	0	0	23
DC2	0	0	11	0	0		DC2	0	0	12	0	0		DC2	0	0	23	0	0	23
DC4/5	0	0	11	0	0		DC4/5	0	0	12	0	0		DC4/5	0	0	23	0	0	23
DC6	0	0	11	0	0		DC6	0	0	12	0	0		DC6	0	0	23	0	0	23
LC	0	0	11	0	0		LC	0	0	12	0	0		LC	0	0	23	0	0	23
MO	0	0	11	0	0		MO	0	0	12	0	0		MO	0	0	23	0	0	23
dead							dead							dead
10 µM	absent	mild decrease	normal	mild increase	ectopic		10µM	absent	decrease	normal	increase	ectopic		10µM	absent	decrease	normal	increase	ectopic
Telencephalon	14	0	0	0	0		Telencephalon	13	0	0	0	0		Telencephalon	27	0	0	0	0	27
Pretectum	3	9	2	0	0		Pretectum	0	10	3	0	0		Pretectum	3	19	7	0	0	27
DC1	2	12	0	0	0		DC1	0	13	0	0	0		DC1	2	25	0	0	0	27
DC3	2	12	0	0	0		DC3	0	0	13	0	0		DC3	2	12	13	0	0	27
DC2	0	1	10	3	0		DC2	0	0	13	0	0		DC2	0	1	23	3	0	27
DC4/5	0	1	10	3	0		DC4/5	0	13	0	0	0		DC4/5	0	14	10	3	0	27
DC6	0	1	10	3	0		DC6	0	13	0	0	0		DC6	0	14	10	3	0	27
LC	0	1	13	13	0		LC	0	0	13	0	0		LC	0	1	26	13	0	27
MO	0	4	10	0	0		MO	0	5	8	0	0		MO	0	9	18	0	0	27
dead							dead							dead
30 µM	absent	mild decrease	normal	mild increase	ectopic		30µM	absent	decrease	normal	increase	ectopic		30µM	absent	decrease	normal	increase	ectopic
Telencephalon	14	0	0	0	0		Telencephalon	14	0	0	0	0		Telencephalon	28	0	0	0	0	28
Pretectum	14	0	0	0	0		Pretectum	0	14	0	0	0		Pretectum	14	14	0	0	0	28
DC1	14	0	0	0	0		DC1	0	14	0	0	0		DC1	14	14	0	0	0	28
DC3	14	0	0	0	0		DC3	0	14	0	0	0		DC3	14	14	0	0	0	28
DC2	0	1	13	0	0		DC2	0	0	14	0	0		DC2	0	1	27	0	0	28
DC4/5	0	1	13	0	0		DC4/5	0	5	9	0	0		DC4/5	0	6	22	0	0	28
DC6	0	8	6	0	0		DC6	0	5	9	0	0		DC6	0	13	15	0	0	28
LC	5	8	1	0	0		LC	0	0	14	0	0		LC	5	8	15	0	0	28
MO	0	14	0	0	0		MO	0	14	0	0	0		MO	0	28	0	0	0	28
dead							dead							dead
100 µM	absent	mild decrease	normal	mild increase	ectopic		100µM	absent	decrease	normal	increase	ectopic		100µM	absent	decrease	normal	increase	ectopic
Telencephalon	10	0	0	0	0		Telencephalon							Telencephalon	10	0	0	0	0	10
Pretectum	10	0	0	0	0		Pretectum							Pretectum	10	0	0	0	0	10
DC1	0	10	0	0	0		DC1							DC1	0	10	0	0	0	10
DC3	0	10	0	0	0		DC3							DC3	0	10	0	0	0	10
DC2	0	10	0	0	0		DC2							DC2	0	10	0	0	0	10
DC4/5	0	10	0	0	0		DC4/5							DC4/5	0	10	0	0	0	10
DC6	10	0	0	0	0		DC6							DC6	10	0	0	0	0	10
LC							LC							LC
MO							MO							MO
dead	0						dead	10						dead	0

## Sheet: Mocetinostat
Primary Screen Compounds with CA phenotypes
Mocetinostat
1%DMSO
Exp#1		treat 24-72 hpf						Exp#2	treat 24-72 hpf						combined
		absent	decrease	normal	increase	ectopic			absent	decrease	normal	increase	ectopic			absent	decrease	normal	increase	ectopic	#embryos (n)
Telencephalon		0	1	7	0	0		Telencephalon	0	1	12	0	0		Telencephalon	0	2	19	0	0	21
Pretectum		0	1	7	0	0		Pretectum	0	0	13	0	0		Pretectum	0	1	20	0	0	21
DC1		0	0	8	0	0		DC1	0	0	13	0	0		DC1	0	0	21	0	0	21
DC3		0	0	8	0	0		DC3	0	0	13	0	0		DC3	0	0	21	0	0	21
DC2		0	1	7	0	0		DC2	0	0	13	0	0		DC2	0	1	20	0	0	21
DC4/5		0	0	7	0	0		DC4/5	0	0	11	2	0		DC4/5	0	0	19	2	0	21
DC6		0	0	7	1	0		DC6	0	0	11	2	0		DC6	0	0	18	3	0	21
LC		0	0	8	0	0		LC	0	0	13	0	0		LC	0	0	21	0	0	21
MO		0	0	8	0	0		MO	0	0	13	0	0		MO	0	0	21	0	0	21
retinal amacrine cells		0	2	6	0	0		retinal amacrine cells	0	0	13	0	0		retinal amacrine cells	0	2	19	0	0	21
HDACinh.
Mocetinostat
Exp#1		treat 24-72 hpf						Exp#2	treat 24 - 72 hpf						combined
1 µM		absent	decrease	normal	increase	ectopic		1µM	absent	decrease	normal	increase	ectopic		1µM	absent	decrease	normal	increase	ectopic	#embryos (n)
Telencephalon		0	11	0	0	0		Telencephalon	0	7	4	0	0		Telencephalon	0	18	4	0		22
Pretectum		0	0	11	0	0		Pretectum	0	2	9	0	0		Pretectum	0	2	20	0	0	22
DC1		0	0	11	0	0		DC1	0	0	11	0	0		DC1	0	0	22	0	0	22
DC3		0	0	11	0	0		DC3	0	0	11	0	0		DC3	0	0	22	0	0	22
DC2		0	0	11	0	0		DC2	0	0	11	0	0		DC2	0	0	22	0	0	22
DC4/5		0	0	11	0	0		DC4/5	0	0	11	0	0		DC4/5	0	0	22	0	0	22
DC6		0	0	11	0	0		DC6	0	0	11	0	0		DC6	0	0	22	0	0	22
LC		0	0	11	0	0		LC	0	0	11	0	0		LC	0	0	22	0	0	22
MO		0	0	11	0	0		MO	0	0	11	0	0		MO	0	0	22	0	0	22
dead								dead							dead
3µM		absent	decrease	normal	increase	ectopic		3µM	absent	decrease	normal	increase	ectopic		3µM	absent	decrease	normal	increase	ectopic
Telencephalon		15	0	0	0	0		Telencephalon	0	10	0	0	0		Telencephalon	15	10	0	0	0	27
Pretectum		0	0	15	0	0		Pretectum	0	5	5	0	0		Pretectum	0	5	20	0	0	27
DC1		0	0	15	0	0		DC1	0	5	5	0	0		DC1	0	5	20	0	0	27
DC3		0	0	15	0	0		DC3	0	0	10	0	0		DC3	0	0	25	0	0	27
DC2		0	0	15	0	0		DC2	0	0	10	0	0		DC2	0	0	25	0	0	27
DC4/5		0	0	15	0	0		DC4/5	0	5	5	0	0		DC4/5	0	5	20	0	0	27
DC6		0	0	15	0	0		DC6	0	5	5	0	0		DC6	0	5	20	0	0	27
LC		0	0	15	0	0		LC	0	0	10	0	0		LC	0	0	25	0	0	27
MO		0	0	15	0	0		MO	0	5	5	0	0		MO	0	5	20	0	0	27
dead								dead	2						dead
10 µM		absent	mild decrease	normal	mild increase	ectopic		10µM	absent	decrease	normal	increase	ectopic		10µM	absent	decrease	normal	increase	ectopic
Telencephalon		9	0	0	0	0		Telencephalon	0	7	1	0	0		Telencephalon	9	7	1	0	0	21
Pretectum		0	9	0	0	0		Pretectum	0	7	1	0	0		Pretectum	0	16	1	0	0	21
DC1		9	0	0	0	0		DC1	0	8	0	0	0		DC1	9	8	0	0	0	21
DC3		9	0	0	0	0		DC3	0	0	8	0	0		DC3	9	0	8	0	0	21
DC2		0	1	6	2	0		DC2	0	0	8	0	0		DC2	0	1	14	2	0	21
DC4/5		0	1	6	2	0		DC4/5	0	8	0	0	0		DC4/5	0	9	6	2	0	21
DC6		0	1	6	2	0		DC6	0	8	0	0	0		DC6	0	9	6	2	0	21
LC		0	2	7	0	0		LC	0	0	8	0	0		LC	0	8	9	0	0	21
MO		0	0	9	0	0		MO	0	8	0	0	0		MO
dead	1							dead	3						dead	4
30 µM		absent	mild decrease	normal	mild increase	ectopic		30µM	absent	decrease	normal	increase	ectopic		30µM	absent	decrease	normal	increase	ectopic
Telencephalon		15	0	0	0	0		Telencephalon	6	0	0	0	0		Telencephalon	21	0	0	0	0	21
Pretectum		15	0	0	0	0		Pretectum	6	0	0	0	0		Pretectum	21	0	0	0	0	21
DC1		15	0	0	0	0		DC1	4	2	0	0	0		DC1	19	2	0	0	0	21
DC3		15	0	0	0	0		DC3	0	6	0	0	0		DC3	15	6	0	0	0	21
DC2		0	7	8	0	0		DC2	0	0	6	0	0		DC2	0	7	14	0	0	21
DC4/5		0	7	8	0	0		DC4/5	0	6	0	0	0		DC4/5	0	13	8	0	0	21
DC6		0	2	13	0	0		DC6	0	6	0	0	0		DC6	0	8	13	0	0	21
LC				15				LC	0	0	6	0	0		LC	0	0	21	0	0	21
MO		0	15	0	0	0		MO	6	0	0	0	0		MO	6	15	0	0	0	21
dead								dead	6						dead
100 µM		absent	mild decrease	normal	mild increase	ectopic		100µM	absent	decrease	normal	increase	ectopic		100µM	absent	decrease	normal	increase	ectopic
Telencephalon								Telencephalon							Telencephalon
Pretectum								Pretectum							Pretectum
DC1								DC1							DC1
DC3								DC3							DC3
DC2								DC2							DC2
DC4/5								DC4/5							DC4/5
DC6								DC6							DC6
LC								LC							LC
MO								MO							MO
dead	12							dead	10						dead	22

## Sheet: Bromosporine
Primary Screen Compounds with CA phenotypes
Bromosporine
1%DMSO
Exp#1		treat 24-72 hpf						Exp#2	treat 24-72 hpf						combined
		absent	decrease	normal	increase	ectopic			absent	decrease	normal	increase	ectopic			absent	decrease	normal	increase	ectopic	#embryos (n)
Telencephalon		0	1	7	0	0		Telencephalon	0	1	12	0	0		Telencephalon	0	2	19	0	0	21
Pretectum		0	1	7	0	0		Pretectum	0	0	13	0	0		Pretectum	0	1	20	0	0	21
DC1		0	0	8	0	0		DC1	0	0	13	0	0		DC1	0	0	21	0	0	21
DC3		0	0	8	0	0		DC3	0	0	13	0	0		DC3	0	0	21	0	0	21
DC2		0	1	7	0	0		DC2	0	0	13	0	0		DC2	0	1	20	0	0	21
DC4/5		0	0	7	0	0		DC4/5	0	0	11	2	0		DC4/5	0	0	19	2	0	21
DC6		0	0	7	1	0		DC6	0	0	11	2	0		DC6	0	0	18	3	0	21
LC		0	0	8	0	0		LC	0	0	13	0	0		LC	0	0	21	0	0	21
MO		0	0	8	0	0		MO	0	0	13	0	0		MO	0	0	21	0	0	21
retinal amacrine cells		0	2	6	0	0		retinal amacrine cells	0	0	13	0	0		retinal amacrine cells	0	2	19	0	0	21
Bromosporine
Exp #1		treat 24-72 hpf						Exp#2	treat 24 - 72 hpf						combined
1 µM		absent	decrease	normal	increase	ectopic		1µM	absent	decrease	normal	increase	ectopic		1µM	absent	decrease	normal	increase	ectopic	#embryos (n)
Telencephalon		0	2	8	0	0		Telencephalon	0	0	6	0	0		Telencephalon	0	2	14	0	0	16
Pretectum		0	0	10	0	0		Pretectum	0	0	6	0	0		Pretectum	0	0	16	0	0	16
DC1		0	0	10	0	0		DC1	0	0	6	0	0		DC1	0	0	16	0	0	16
DC3		0	0	10	0	0		DC3	0	0	6	0	0		DC3	0	0	16	0	0	16
DC2		0	0	10	0	0		DC2	0	0	6	0	0		DC2	0	0	16	0	0	16
DC4/5		0	0	10	0	0		DC4/5	0	0	6	0	0		DC4/5	0	0	16	0	0	16
DC6		0	0	9	1	0		DC6	0	0	6	0	0		DC6	0	0	15	1	0	16
LC		0	0	10	0	0		LC	0	0	6	0	0		LC	0	0	16	0	0	16
MO		0	0	10	0	0		MO	0	0	6	0	0		MO	0	0	16	0	0	16
retinal amacrine cells		0	1	9	0	0		retinal amacrine cells	0	0	7	0	0		retinal amacrine cells	0	1	15	0	0	16
3µM		absent	decrease	normal	increase	ectopic		3µM	absent	decrease	normal	increase	ectopic		3µM	absent	decrease	normal	increase	ectopic
Telencephalon		0	10	3	0	0		Telencephalon	0	3	7	0	0		Telencephalon	0	13	10	0	0	23
Pretectum		0	0	13	0	0		Pretectum	0	0	10	0	0		Pretectum	0	0	23	0	0	23
DC1		0	0	13	0	0		DC1	0	0	10	0	0		DC1	0	0	23	0	0	23
DC3		0	0	13	0	0		DC3	0	0	10	0	0		DC3	0	0	23	0	0	23
DC2		0	0	13	0	0		DC2	0	0	10	0	0		DC2	0	0	23	0	0	23
DC4/5		0	0	12	1	0		DC4/5	0	0	10	0	0		DC4/5	0	0	23	0	0	23
DC6		0	0	12	1	0		DC6	0	0	10	0	0		DC6	0	0	23	0	0	23
LC		0	0	13	0	0		LC	0	0	10	0	0		LC	0	0	23	0	0	23
MO		0	0	13	0	0		MO	0	0	10	0	0		MO	0	0	23	0	0	23													0
dead	0							dead	0						dead	0
10 µM		absent	mild decrease	normal	mild increase	ectopic		10µM	absent	decrease	normal	increase	ectopic		10µM	absent	decrease	normal	increase	ectopic
Telencephalon		0	11	0	0	0		Telencephalon	0	2	9	0	0		Telencephalon	0	13	9	0	0	22
Pretectum		0	4	7	0	0		Pretectum	0	2	9	0	0		Pretectum	0	6	16	0	0	22
DC1		0	0	11	0	0		DC1	0	0	11	0			DC1	0	0	22	0	0	22
DC3		0	0	11	0	0		DC3	0	0	11	0	0		DC3	0	0	22	0	0	22
DC2		0	0	11	0	0		DC2	0	0	11	0	0		DC2	0	0	22	0	0	22
DC4/5		0	0	11	0	0		DC4/5	0	0	11	0	0		DC4/5	0	0	22	0	0	22
DC6		0	0	11	0	0		DC6	0	0	11	0	0		DC6	0	0	22	0	0	22
LC		0	0	11	0	0		LC	0	0	11	0	0		LC	0	0	22	0	0	22
MO		0	0	11	0	0		MO	0	0	11	0	0		MO	0	0	22	0	0	22
dead	0							dead	0						dead	0
30 µM		absent	mild decrease	normal	mild increase	ectopic		30µM	absent	decrease	normal	increase	ectopic		30µM	absent	decrease	normal	increase	ectopic
Telencephalon		0	12	0	0	0		Telencephalon	1	5	0	0	0		Telencephalon	1	17	0	0	0	18
Pretectum		0	11	1	0	0		Pretectum	0	5	1	0	0		Pretectum	0	16	2	0	0	18
DC1		0	0	12	0	0		DC1	0	0	6	0	0		DC1	0	0	18	0	0	18
DC3		0	0	12	0	0		DC3	0	0	6	0	0		DC3	0	0	18	0	0	18
DC2		0	0	11	1	0		DC2	0	0	6	0	0		DC2	0	1	17	1	0	18
DC4/5		0	0	10	2	0		DC4/5	0	2	4	0	0		DC4/5	0	4	14	2	0	18
DC6		0	0	10	2	0		DC6	0	2	4	0	0		DC6	0	2	16	0	0	18
LC		0	0	12	0	0		LC	0	0	6	0	0		LC	0	0	18	0	0	18
MO		0	12	0	0	0		MO	0	4	2	0	0		MO	0	16	2	0	0	18
dead	0							dead	3						dead	3
100 µM		absent	mild decrease	normal	mild increase	ectopic		100µM	absent	decrease	normal	increase	ectopic		100µM	absent	decrease	normal	increase	ectopic
Telencephalon		10	0	0	0	0		Telencephalon							Telencephalon	10	0	0	0	0	10
Pretectum		10	0	0	0	0		Pretectum							Pretectum	10	0	0	0	0	10
DC1		0	10	0	0	0		DC1							DC1	0	10	0	0	0	10
DC3		0	10	0	0	0		DC3							DC3	0	10	0	0	0	10
DC2		0	10	0	0	0		DC2							DC2	0	10	0	0	0	10
DC4/5		0	10	0	0	0		DC4/5							DC4/5	0	10	0	0	0	10
DC6		10	0	0	0	0		DC6							DC6	10	0	0	0	0	10
LC								LC							LC
MO								MO							MO
dead	2							dead	10						dead	12

## Sheet: JQ-1
Primary Screen Compounds with CA phenotypes
JQ1
1%DMSO
Exp#1		treat 24-72 hpf						Exp#2	treat 24-72 hpf						combined
		absent	decrease	normal	increase	ectopic			absent	decrease	normal	increase	ectopic			absent	decrease	normal	increase	ectopic	#embryos (n)
Telencephalon		0	1	7	0	0		Telencephalon	0	1	12	0	0		Telencephalon	0	2	19	0	0	21
Pretectum		0	1	7	0	0		Pretectum	0	0	13	0	0		Pretectum	0	1	20	0	0	21
DC1		0	0	8	0	0		DC1	0	0	13	0	0		DC1	0	0	21	0	0	21
DC3		0	0	8	0	0		DC3	0	0	13	0	0		DC3	0	0	21	0	0	21
DC2		0	1	7	0	0		DC2	0	0	13	0	0		DC2	0	1	20	0	0	21
DC4/5		0	0	7	0	0		DC4/5	0	0	11	2	0		DC4/5	0	0	19	2	0	21
DC6		0	0	7	1	0		DC6	0	0	11	2	0		DC6	0	0	18	3	0	21
LC		0	0	8	0	0		LC	0	0	13	0	0		LC	0	0	21	0	0	21
MO		0	0	8	0	0		MO	0	0	13	0	0		MO	0	0	21	0	0	21
retinal amacrine cells		0	2	6	0	0		retinal amacrine cells	0	0	13	0	0		retinal amacrine cells	0	2	19	0	0	21
JQ-1
Exp#1		treat 24-72 hpf						Exp#2	treat 24 - 72 hpf						combined
1 µM		absent	decrease	normal	increase	ectopic		1µM	absent	decrease	normal	increase	ectopic		1µM	absent	decrease	normal	increase	ectopic	#embryos (n)
Telencephalon		0	8	7	0	0		Telencephalon	0	3	6	0	0		Telencephalon	0	11	13	0	0	24
Pretectum		0	3	12	0	0		Pretectum	0	3	6	0	0		Pretectum	0	6	18	0	0	24
DC1		0	0	15	0	0		DC1	0	0	9	0	0		DC1	0	0	24	0	0	24
DC3		0	0	15	0	0		DC3	0	0	9	0	0		DC3	0	0	24	0	0	24
DC2		0	0	15	0	0		DC2	0	0	9	0	0		DC2	0	0	24	0	0	24
DC4/5		0	1	14	0	0		DC4/5	0	0	9	0	0		DC4/5	0	1	23	0	0	24
DC6		0	1	14	0	0		DC6	0	0	9	0	0		DC6	0	1	23	0	0	24
LC		0	0	15	0	0		LC	0	0	9	0	0		LC	0	0	24	0	0	24
MO		0	0	15	0	0		MO	0	0	9	0	0		MO	0	0	24	0	0
dead	0							dead	0						dead
3µM		absent	decrease	normal	increase	ectopic		3µM	absent	decrease	normal	increase	ectopic		3µM	absent	decrease	normal	increase	ectopic
Telencephalon		0	9	3	0	0		Telencephalon	4	11	0	0	0		Telencephalon	4	20	3	0	0	28
Pretectum		0	10	2	0	0		Pretectum	1	14	0	0	0		Pretectum	1	24	2	0	0	28
DC1		0	0	12	0	0		DC1	0	2	13	0	0		DC1	0	2	25	0	0	28
DC3		0	0	12	0	0		DC3	0	0	15	0	0		DC3	0	0	27	0	0	28
DC2		0	0	12	0	0		DC2	0	0	15	0	0		DC2	0	0	27	0	0	28
DC4/5		0	0	12	0	0		DC4/5	0	0	15	0	0		DC4/5	0	0	27	0	0	28
DC6		0	3	9	0	0		DC6	0	2	13	0	0		DC6	0	5	22	0	0	28
LC		0	0	12	0	0		LC	0	0	15	0	0		LC	0	0	27	0	0	28
MO		0	0	12	0	0		MO	0	1	14	0	0		MO	0	1	26	0	0	28
dead	1							dead	0						dead
10 µM		absent	mild decrease	normal	mild increase	ectopic		10µM	absent	decrease	normal	increase	ectopic		10µM	absent	decrease	normal	increase	ectopic	n
Telencephalon		13	0	0	0	0		Telencephalon	10	0	0	0	0		Telencephalon	23	0	0	0	0	29
Pretectum		13	0	0	0	0		Pretectum	0	10	0	0	0		Pretectum	13	10	0	0	0	29
DC1		0	13	0	0	0		DC1	0	10	0	0			DC1	0	23	0	0	0	29
DC3		0	13	0	0	0		DC3	0	0	10	0	0		DC3	0	13	10	0	0	29
DC2		0	13	0	0	0		DC2	0	0	10	0	0		DC2	0	13	10	0	0	29
DC4/5		0	13	0	0	0		DC4/5	0	9	1	0	0		DC4/5	0	22	1	0	0	29
DC6		0	13	0	0	0		DC6	0	9	1	0	0		DC6	0	22	1	0	0	29
LC		0	0	13	0	0		LC	0	0	10	0	0		LC	0	0	23	0	0	29
MO		0	13	0	0	0		MO	0	10	0	0	0		MO	0	23	0	0	0	29
dead	2							dead	4						dead
30 µM		absent	mild decrease	normal	mild increase	ectopic		30µM	absent	decrease	normal	increase	ectopic		30µM	absent	decrease	normal	increase	ectopic	n
Telencephalon								Telencephalon							Telencephalon
Pretectum								Pretectum							Pretectum
DC1								DC1							DC1
DC3								DC3							DC3
DC2								DC2							DC2
DC4/5								DC4/5							DC4/5
DC6								DC6							DC6
LC								LC							LC
MO								MO							MO
dead	13							dead	12						dead	25
100 µM		absent	mild decrease	normal	mild increase	ectopic		100µM	absent	decrease	normal	increase	ectopic		100µM	absent	decrease	normal	increase	ectopic
Telencephalon								Telencephalon							Telencephalon
Pretectum								Pretectum							Pretectum
DC1								DC1							DC1
DC3								DC3							DC3
DC2								DC2							DC2
DC4/5								DC4/5							DC4/5
DC6								DC6							DC6
LC								LC							LC
MO								MO							MO
dead	12							dead	10						dead	22

## Sheet: I-Bet151
Primary Screen Compounds with CA phenotypes
I-Bet151
1%DMSO
Exp#1		treat 24-72 hpf						Exp#2	treat 24-72 hpf						combined
		absent	decrease	normal	increase	ectopic			absent	decrease	normal	increase	ectopic			absent	decrease	normal	increase	ectopic	#embryos (n)
Telencephalon		0	1	7	0	0		Telencephalon	0	1	12	0	0		Telencephalon	0	2	19	0	0	21
Pretectum		0	1	7	0	0		Pretectum	0	0	13	0	0		Pretectum	0	1	20	0	0	21
DC1		0	0	8	0	0		DC1	0	0	13	0	0		DC1	0	0	21	0	0	21
DC3		0	0	8	0	0		DC3	0	0	13	0	0		DC3	0	0	21	0	0	21
DC2		0	1	7	0	0		DC2	0	0	13	0	0		DC2	0	1	20	0	0	21
DC4/5		0	0	7	0	0		DC4/5	0	0	11	2	0		DC4/5	0	0	19	2	0	21
DC6		0	0	7	1	0		DC6	0	0	11	2	0		DC6	0	0	18	3	0	21
LC		0	0	8	0	0		LC	0	0	13	0	0		LC	0	0	21	0	0	21
MO		0	0	8	0	0		MO	0	0	13	0	0		MO	0	0	21	0	0	21
retinal amacrine cells		0	2	6	0	0		retinal amacrine cells	0	0	13	0	0		retinal amacrine cells	0	2	19	0	0	21
I-Bet151
Exp#1		treat 24-72 hpf						Exp#2	treat 24 - 72 hpf						combined
1 µM		absent	decrease	normal	increase	ectopic		1µM	absent	decrease	normal	increase	ectopic		1µM	absent	decrease	normal	increase	ectopic	#embryos (n)
Telencephalon		0	2	8	0	0		Telencephalon	0	0	11	0	0		Telencephalon	0	2	19	0	0	21
Pretectum		0	1	9	0	0		Pretectum	0	0	11	0	0		Pretectum	0	1	20	0	0	21
DC1		0	0	10	0	0		DC1	0	0	11	0	0		DC1	0	0	21	0	0	21
DC3		0	0	10	0	0		DC3	0	0	11	0	0		DC3	0	0	21	0	0	21
DC2		0	0	10	0	0		DC2	0	0	11	0	0		DC2	0	0	21	0	0	21
DC4/5		0	0	10	0	0		DC4/5	0	0	11	0	0		DC4/5	0	0	21	0	0	21
DC6		0	0	10	0	0		DC6	0	0	11	0	0		DC6	0	0	21	0	0	21
LC		0	0	10	0	0		LC	0	0	11	0	0		LC	0	0	21	0	0	21
MO		0	0	10	0	0		MO	0	0	11	0	0		MO	0	0	21	0	0	21
dead		0						dead	0						dead	0
3µM		absent	decrease	normal	increase	ectopic		3µM	absent	decrease	normal	increase	ectopic		3µM	absent	decrease	normal	increase	ectopic
Telencephalon		0	0	12	0	0		Telencephalon	0	6	10	0	0		Telencephalon	0	6	22	0	0	28
Pretectum		0	0	12	0	0		Pretectum	0	0	10	0	0		Pretectum	0	0	28	0	0	28
DC1		0	0	12	0	0		DC1	0	0	10	0	0		DC1	0	0	28	0	0	28
DC3		0	0	12	0	0		DC3	0	0	10	0	0		DC3	0	0	28	0	0	28
DC2		0	0	12	0	0		DC2	0	0	10	0	0		DC2	0	0	28	0	0	28
DC4/5		0	1	11	0	0		DC4/5	0	0	10	0	0		DC4/5	0	0	28	0	0	28
DC6		0	0	12	0	0		DC6	0	0	10	0	0		DC6	0	0	28	0	0	28
LC		0	0	12	0	0		LC	0	0	10	0	0		LC	0	0	28	0	0	28
MO		0	0	12	0	0		MO	0	0	10	0	0		MO	0	0	28	0	0	28
dead		0						dead	0						dead	0
10 µM		absent	mild decrease	normal	mild increase	ectopic		10µM	absent	decrease	normal	increase	ectopic		10µM	absent	decrease	normal	increase	ectopic
Telencephalon		1	15	0	0	0		Telencephalon	0	3	7	0	0		Telencephalon	1	18	7	0	0	26
Pretectum		0	5	11	0	0		Pretectum	0	3	7	0	0		Pretectum	0	8	18	0	0	26
DC1		0	0	16	0	0		DC1	0	0	10	0	0		DC1	0	0	26	0	0	26
DC3		0	0	16	0	0		DC3	0	0	10	0	0		DC3	0	0	26	0	0	26
DC2		0	0	16	0	0		DC2	0	0	10	0	0		DC2	0	0	26	0	0	26
DC4/5		0	2	14	0	0		DC4/5	0	0	10	0	0		DC4/5	0	2	24	0	0	26
DC6		0	1	15	0	0		DC6	0	0	10	0	0		DC6	0	1	25	0	0	26
LC		0	0	16	0	0		LC	0	0	10	0	0		LC	0	0	26	0	0	26
MO		0	0	16	0	0		MO	0	0	10	0	0		MO	0	0	26	0	0	26
dead		0						dead	0						dead	0
30 µM		absent	mild decrease	normal	mild increase	ectopic		30µM	absent	decrease	normal	increase	ectopic		30µM	absent	decrease	normal	increase	ectopic
Telencephalon		0	4	11	0	0		Telencephalon	0	3	5	0	0		Telencephalon	0	7	16	0	0	23
Pretectum		0	12	3	0	0		Pretectum	0	0	8	0	0		Pretectum	0	12	1	0	0	23
DC1		0	0	15	0	0		DC1	0	0	8	0	0		DC1	0	0	23	0	0	23
DC3		0	0	15	0	0		DC3	0	0	8	0	0		DC3	0	0	23	0	0	23
DC2		0	0	15	0	0		DC2	0	0	8	0	0		DC2	0	0	23	0	0	23
DC4/5		0	12	0	0	0		DC4/5	0	0	8	0	0		DC4/5	0	15	8	0	0	23
DC6		0	12	0	0	0		DC6	0	0	8	0	0		DC6	0	15	8	0	0	23
LC		0	0	15	0	0		LC	0	0	8	0	0		LC	0	0	23	0	0	23
MO		0	0	15	0	0		MO	0	0	8	0	0		MO	0	0	23	0	0	23
dead		0						dead	0						dead	0
100 µM		absent	mild decrease	normal	mild increase	ectopic		100µM	absent	decrease	normal	increase	ectopic		100µM	absent	decrease	normal	increase	ectopic
Telencephalon								Telencephalon	9	1	0	0	0		Telencephalon	0	9	1	0	0	10
Pretectum								Pretectum	7	3	0	0	0		Pretectum	0	7	3	0	0	10
DC1								DC1	3	7	0	0	0		DC1	0	3	7	0	0	10
DC3								DC3	0	10	0	0	0		DC3	0	0	10	0	0	10
DC2								DC2	0	10	0	0	0		DC2	0	0	10	0	0	10
DC4/5								DC4/5	0	10	0	0	0		DC4/5	0	0	10	0	0	10
DC6								DC6	7	3	0	0	0		DC6	0	7	3	0	0	10
LC								LC							LC
MO								MO							MO
dead	12							dead	10						dead	12

## Sheet: PU139
Primary Screen Compounds with CA phenotypes
PU139
1%DMSO
Exp#1		treat 24-72 hpf						Exp#2	treat 24-72 hpf						combined
		absent	decrease	normal	increase	ectopic			absent	decrease	normal	increase	ectopic			absent	decrease	normal	increase	ectopic	#embryos (n)
Telencephalon		0	1	7	0	0		Telencephalon	0	1	12	0	0		Telencephalon	0	2	19	0	0	21
Pretectum		0	1	7	0	0		Pretectum	0	0	13	0	0		Pretectum	0	1	20	0	0	21
DC1		0	0	8	0	0		DC1	0	0	13	0	0		DC1	0	0	21	0	0	21
DC3		0	0	8	0	0		DC3	0	0	13	0	0		DC3	0	0	21	0	0	21
DC2		0	1	7	0	0		DC2	0	0	13	0	0		DC2	0	1	20	0	0	21
DC4/5		0	0	7	0	0		DC4/5	0	0	11	2	0		DC4/5	0	0	19	2	0	21
DC6		0	0	7	1	0		DC6	0	0	11	2	0		DC6	0	0	18	3	0	21
LC		0	0	8	0	0		LC	0	0	13	0	0		LC	0	0	21	0	0	21
MO		0	0	8	0	0		MO	0	0	13	0	0		MO	0	0	21	0	0	21
retinal amacrine cells		0	2	6	0	0		retinal amacrine cells	0	0	13	0	0		retinal amacrine cells	0	2	19	0	0	21
HATinh.
PU139
Exp#1		treat 24-72 hpf						Exp#2	treat 24 - 72 hpf						combined
1 µM		absent	decrease	normal	increase	ectopic		1µM	absent	decrease	normal	increase	ectopic		1µM	absent	decrease	normal	increase	ectopic	#embryos (n)
Telencephalon		0	0	12	0	0		Telencephalon	0	0	12	0	0		Telencephalon	0	0	24	0	0	24
Pretectum		0	0	12	0	0		Pretectum	0	0	12	0	0		Pretectum	0	0	24	0	0	24
DC1		0	0	12	0	0		DC1	0	0	12	0	0		DC1	0	0	24	0	0	24
DC3		0	0	12	0	0		DC3	0	0	12	0	0		DC3	0	0	24	0	0	24
DC2		0	0	12	0	0		DC2	0	0	12	0	0		DC2	0	0	24	0	0	24
DC4/5		0	0	12	0	0		DC4/5	0	0	12	0	0		DC4/5	0	0	24	0	0	24
DC6		0	0	12	0	0		DC6	0	0	12	0	0		DC6	0	0	24	0	0	24
LC		0	0	12	0	0		LC	0	0	12	0	0		LC	0	0	24	0	0	24
MO		0	0	12	0	0		MO	0	0	12	0	0		MO	0	0	24	0	0	24
dead	0							dead	0						dead	0
3µM		absent	decrease	normal	increase	ectopic		3µM	absent	decrease	normal	increase	ectopic		3µM	absent	decrease	normal	increase	ectopic
Telencephalon		0	2	10	0	0		Telencephalon	1	0	8	0	0		Telencephalon	1	2	18	0	0	21
Pretectum		0	1	11	0	0		Pretectum	1	0	8	0	0		Pretectum	1	1	19	0	0	21
DC1		0	0	12	0	0		DC1	0	0	9	0	0		DC1	0	0	21	0	0	21
DC3		0	0	12	0	0		DC3	0	0	9	0	0		DC3	0	0	21	0	0	21
DC2		0	0	12	0	0		DC2	0	0	9	0	0		DC2	0	0	21	0	0	21
DC4/5		0	0	12	0	0		DC4/5	0	0	9	0	0		DC4/5	0	0	21	0	0	21
DC6		0	0	10	2	0		DC6	0	0	9	0	0		DC6	0	0	19	2	0	21
LC		0	0	12	0	0		LC	0	0	9	0	0		LC	0	0	21	0	0	21
MO		0	0	12	0	0		MO	0	0	9	0	0		MO	0	0	21	0	0	21
dead	0							dead	1						dead	1
10 µM		absent	mild decrease	normal	mild increase	ectopic		10µM	absent	decrease	normal	increase	ectopic		10µM	absent	decrease	normal	increase	ectopic
Telencephalon		0	0	10	0	0		Telencephalon	0	1	7	0	0		Telencephalon	0	1	17	0	0	18
Pretectum		0	0	10	0	0		Pretectum	0	0	8	0	0		Pretectum	0	0	18	0	0	18
DC1		0	0	10	0	0		DC1	0	0	8	0	0		DC1	0	0	18	0	0	18
DC3		0	0	10	0	0		DC3	0	0	8	0	0		DC3	0	0	18	0	0	18
DC2		0	2	5	3	0		DC2	0	0	8	0	0		DC2	0	2	13	3	0	18
DC4/5		0	4	6	0	0		DC4/5	0	0	8	0	0		DC4/5	0	4	14	0	0	18
DC6		0	2	8	0	0		DC6	0	0	8	0	0		DC6	0	0	18	0	0	18
LC		0	0	10	0	0		LC	0	0	8	0	0		LC	0	0	18	0	0	18
MO		0	0	10	0	0		MO	0	0	8	0	0		MO	0	0	18	0	0	18
retinal amacrine cells	0							retinal amacrine cells	2						dead	2
30 µM		absent	mild decrease	normal	mild increase	ectopic		30µM	absent	decrease	normal	increase	ectopic		30µM	absent	decrease	normal	increase	ectopic
Telencephalon		0	2	13	0	0		Telencephalon	0	1	7	0	0		Telencephalon	0	3	20	0	0	23
Pretectum		0	0	15	0	0		Pretectum	0	0	8	0	0		Pretectum	0	0	23	0	0	23
DC1		0	0	15	0	0		DC1	0	0	8	0	0		DC1	0	0	23	0	0	23
DC3		0	0	15	0	0		DC3	0	0	8	0	0		DC3	0	0	23	0	0	23
DC2		0	0	10	5	0		DC2	0	0	8	0	0		DC2	0	0	18	5	0	23
DC4/5		0	0	10	5	0		DC4/5	0	0	8	0	0		DC4/5	0	0	18	5	0	23
DC6		0	0	8	7	0		DC6	0	0	8	0	0		DC6	0	0	16	7	0	23
LC		0	0	15	0	0		LC	0	0	8	0	0		LC	0	0	23	0	0	23
MO		0	0	15	0	0		MO	0	0	8	0	0		MO	0	0	23	0	0	23
dead	0							dead	2						dead	0
100 µM		absent	mild decrease	normal	mild increase	ectopic		100µM	absent	decrease	normal	increase	ectopic		100µM	absent	decrease	normal	increase	ectopic
Telencephalon								Telencephalon							Telencephalon
Pretectum								Pretectum							Pretectum
DC1								DC1							DC1
DC3								DC3							DC3
DC2								DC2							DC2
DC4/5								DC4/5							DC4/5
DC6								DC6							DC6
LC								LC							LC
MO								MO							MO
dead	12							dead	10						dead	22

## Sheet: PU141
Primary Screen Compounds with CA phenotypes
PU141
1%DMSO
Exp#1		treat 24-72 hpf						Exp#2	treat 24-72 hpf						combined
		absent	decrease	normal	increase	ectopic			absent	decrease	normal	increase	ectopic			absent	decrease	normal	increase	ectopic	#embryos (n)
Telencephalon		0	1	7	0	0		Telencephalon	0	1	12	0	0		Telencephalon	0	2	19	0	0	21
Pretectum		0	1	7	0	0		Pretectum	0	0	13	0	0		Pretectum	0	1	20	0	0	21
DC1		0	0	8	0	0		DC1	0	0	13	0	0		DC1	0	0	21	0	0	21
DC3		0	0	8	0	0		DC3	0	0	13	0	0		DC3	0	0	21	0	0	21
DC2		0	1	7	0	0		DC2	0	0	13	0	0		DC2	0	1	20	0	0	21
DC4/5		0	0	7	0	0		DC4/5	0	0	11	2	0		DC4/5	0	0	19	2	0	21
DC6		0	0	7	1	0		DC6	0	0	11	2	0		DC6	0	0	18	3	0	21
LC		0	0	8	0	0		LC	0	0	13	0	0		LC	0	0	21	0	0	21
MO		0	0	8	0	0		MO	0	0	13	0	0		MO	0	0	21	0	0	21
retinal amacrine cells		0	2	6	0	0		retinal amacrine cells	0	0	13	0	0		retinal amacrine cells	0	2	19	0	0	21
HATinh.
PU141
Exp#1		treat 24-72 hpf						Exp#2	treat 24 - 72 hpf						combined
1 µM		absent	decrease	normal	increase	ectopic		1µM	absent	decrease	normal	increase	ectopic		1µM	absent	decrease	normal	increase	ectopic	#embryos (n)
Telencephalon		0	0	13	0	0		Telencephalon	0	0	11	0	0		Telencephalon	0	0	24	0	0	24
Pretectum		0	0	13	0	0		Pretectum	0	0	11	0	0		Pretectum	0	0	24	0	0	24
DC1		0	0	13	0	0		DC1	0	0	11	0	0		DC1	0	0	24	0	0	24
DC3		0	0	13	0	0		DC3	0	0	11	0	0		DC3	0	0	24	0	0	24
DC2		0	0	13	0	0		DC2	0	0	11	0	0		DC2	0	0	24	0	0	24
DC4/5		0	0	10	3	0		DC4/5	0	0	10	1	0		DC4/5	0	0	20	4	0
DC6		0	0	10	3	0		DC6	0	0	10	1	0		DC6	0	0	20	4	0
LC		0	0	13	0	0		LC	0	0	11	0	0		LC	0	0	24	0	0
MO		0	0	13	0	0		MO	0	0	11	0	0		MO	0	0	24	0	0
dead								dead							dead
3µM		absent	decrease	normal	increase	ectopic		3µM	absent	decrease	normal	increase	ectopic		3µM	absent	decrease	normal	increase	ectopic
Telencephalon		0	2	11	0	0		Telencephalon	0	0	7	0	0		Telencephalon	0	2	18	0	0	20
Pretectum		0	0	13	0	0		Pretectum	0	0	7	0	0		Pretectum	0	0	20	0	0	20
DC1		0	0	13	0	0		DC1	0	0	7	0	0		DC1	0	0	20	0	0	20
DC3		0	0	13	0	0		DC3	0	0	7	0	0		DC3	0	0	20	0	0	20
DC2		0	0	13	0	0		DC2	0	0	7	0	0		DC2	0	0	20	0	0	20
DC4/5		0	0	7	6	0		DC4/5	0	0	6	1	0		DC4/5	0	0	13	7	0	20
DC6		0	0	7	6	0		DC6	0	0	6	1	0		DC6	0		13	7	0	20
LC		0	0	13	0	0		LC	0	0	7	0	0		LC	0	0	20	0	0	20
MO		0	0	13	0	0		MO	0	0	7	0	0		MO	0	0	20	0	0	20
dead								dead							dead
10 µM		absent	decrease	normal	mild increase	ectopic		10µM	absent	decrease	normal	increase	ectopic		10µM	absent	decrease	normal	increase	ectopic
Telencephalon		0	0	10	0	0		Telencephalon	0	2	9	0	0		Telencephalon	0	2	19	0	0	21
Pretectum		0	0	10	0	0		Pretectum	0	0	11	0	0		Pretectum	0	0	21	0	0	21
DC1		1	0	9	0	0		DC1	0	0	11	0	0		DC1	1	0	21	0	0	21
DC3		1	0	9	0	0		DC3	0	0	11	0	0		DC3	1	0	21	0	0	21
DC2		1	0	9	0	0		DC2	0	0	11	0	0		DC2	1	0	21	0	0	21
DC4/5		0	0	4	6	0		DC4/5	0	0	5	6	0		DC4/5	0	0	9	12	0	21
DC6		0	0	4	6	0		DC6	0	0	5	6	0		DC6	0	0	9	12	0	21
LC		0	0	10	0	0		LC	0	0	11	0	0		LC	0	0	21	0	0	21
MO		0	0	10	0	0		MO	0	0	11	0	0		MO	0	0	21	0	0	21
dead								dead							dead
30 µM		absent	decrease	normal	mild increase	ectopic		30µM	absent	decrease	normal	increase	ectopic		30µM	absent	decrease	normal	increase	ectopic
Telencephalon		0	0	9	2	0		Telencephalon	0	4	5	0	0		Telencephalon	0	4	14	2	0	20
Pretectum		0	0	11	0	0		Pretectum	0	2	7	0	0		Pretectum	0	2	18	0	0	20
DC1		0	0	11	0	0		DC1	0	0	8	1	0		DC1	0	0	19	1	0	20
DC3		0	0	11	0	0		DC3	0	0	9	0	0		DC3	0	0	20	0	0	20
DC2		0	0	5	6	0		DC2	0	0	9	0	0		DC2	0	0	14	6	0	20
DC4/5		0	0	3	8	0		DC4/5	0	0	7	2	0		DC4/5	0	0	10	10	0	20
DC6		0	0	3	8	0		DC6	0	0	7	2	0		DC6	0	0	10	10	0	20
LC		0	0	10	0	1		LC	0	0	9	0	0		LC	0	0	19	0	1	20
MO		0	0	11	0	0		MO	0	3	6	0	0		MO	0	3	17	0	0	20
dead								dead							dead
100 µM		absent	mild decrease	normal	mild increase	ectopic		100µM	absent	decrease	normal	increase	ectopic		100µM	absent	decrease	normal	increase	ectopic
Telencephalon								Telencephalon							Telencephalon
Pretectum								Pretectum							Pretectum
DC1								DC1							DC1
DC3								DC3							DC3
DC2								DC2							DC2
DC4/5								DC4/5							DC4/5
DC6								DC6							DC6
LC								LC							LC
MO								MO							MO
dead	12							dead	10						dead	22

## Sheet: MM-102
Primary Screen Compounds with CA phenotypes
MM102
1%DMSO
Exp#1		treat 24-72 hpf						Exp#2	treat 24-72 hpf						combined
		absent	decrease	normal	increase	ectopic			absent	decrease	normal	increase	ectopic			absent	decrease	normal	increase	ectopic	#embryos (n)
Telencephalon		0	1	7	0	0		Telencephalon	0	1	12	0	0		Telencephalon	0	2	19	0	0	21
Pretectum		0	1	7	0	0		Pretectum	0	0	13	0	0		Pretectum	0	1	20	0	0	21
DC1		0	0	8	0	0		DC1	0	0	13	0	0		DC1	0	0	21	0	0	21
DC3		0	0	8	0	0		DC3	0	0	13	0	0		DC3	0	0	21	0	0	21
DC2		0	1	7	0	0		DC2	0	0	13	0	0		DC2	0	1	20	0	0	21
DC4/5		0	0	7	0	0		DC4/5	0	0	11	2	0		DC4/5	0	0	19	2	0	21
DC6		0	0	7	1	0		DC6	0	0	11	2	0		DC6	0	0	18	3	0	21
LC		0	0	8	0	0		LC	0	0	13	0	0		LC	0	0	21	0	0	21
MO		0	0	8	0	0		MO	0	0	13	0	0		MO	0	0	21	0	0	21
retinal amacrine cells		0	2	6	0	0		retinal amacrine cells	0	0	13	0	0		retinal amacrine cells	0	2	19	0	0	21
MM-102
Exp#1		treat 24-72 hpf						Exp#2	treat 24 - 72 hpf						combined
1 µM		absent	decrease	normal	increase	ectopic		1µM	absent	decrease	normal	increase	ectopic		1µM	absent	decrease	normal	increase	ectopic	#embryos (n)
Telencephalon		0	6	7	0	0		Telencephalon	0	0	13	0	0		Telencephalon	0	6	20	0	0	26
Pretectum		0	6	7	0	0		Pretectum	0	0	13	0	0		Pretectum	0	6	20	0	0	26
DC1		0	6	7	0	0		DC1	0	0	13	0	0		DC1	0	6	20	0	0	26
DC3		0	6	7	0	0		DC3	0	0	13	0	0		DC3	0	6	20	0	0	26
DC2		0	6	7	0	0		DC2	0	0	13	0	0		DC2	0	6	20	0	0	26
DC4/5		0	6	7	0	0		DC4/5	0	0	10	3	0		DC4/5	0	6	17	3	0	26
DC6		0	6	7	0	0		DC6	0	0	10	3	0		DC6	0	6	17	3	0	26
LC		0	6	7	0	0		LC	0	0	13	0	0		LC	0	6	20	0	0	26
MO		0	6	7	0	0		MO	0	0	13	0	0		MO	0	6	20	0	0	26
dead								dead							dead
3µM		absent	decrease	normal	increase	ectopic		3µM	absent	decrease	normal	increase	ectopic		3µM	absent	decrease	normal	increase	ectopic
Telencephalon		0	1	4	0	0		Telencephalon	0	0	12	0	0		Telencephalon	3	1	16	0	0	17
Pretectum		0	0	5	0	0		Pretectum	0	0	12	0	0		Pretectum	3	0	17	0	0	17
DC1		0	0	5	0	0		DC1	0	0	12	0	0		DC1	3	0	17	0	0	17
DC3		0	0	5	0	0		DC3	0	0	12	0	0		DC3	3	0	17	0	0	17
DC2		0	0	4	1	0		DC2	0	0	12	0	0		DC2	3	0	16	1	0	17
DC4/5		0	0	4	1	0		DC4/5	0	0	12	0	0		DC4/5	3	0	16	1	0	17
DC6		0	0	4	1	0		DC6	0	0	12	0	0		DC6	3	0	16	1	0	17
LC		0	0	5	0	0		LC	0	0	12	0	0		LC	3	0	17	0	0	17
MO		0	0	5	0	0		MO	0	0	12	0	0		MO	3	0	17	0	0	17													0
dead								dead							dead
10 µM		absent	decrease	normal	mild increase	ectopic		10µM	absent	decrease	normal	increase	ectopic		10µM	absent	decrease	normal	increase	ectopic
Telencephalon		0	2	8	0	0		Telencephalon	0	2	10	0	0		Telencephalon	0	4	18	0	0	22
Pretectum		0	5	5	0	0		Pretectum	0	2	10	0	0		Pretectum	0	7	15	0	0	22
DC1		0	3	7	0	0		DC1	0	0	12	0	0		DC1	0	3	19	0	0	22
DC3		0	3	7	0	0		DC3	0	0	12	0	0		DC3	0	3	19	0	0	22
DC2		0	3	2	4	0		DC2	0	0	12	0	0		DC2	0	3	14	4	0	22
DC4/5		0	3	1	6	0		DC4/5	0	0	7	5	0		DC4/5	0	3	8	11	0	22
DC6		0	3	1	6	0		DC6	0	0	7	5	0		DC6	0	3	8	11	0	22
LC		0		10	0	0		LC	0	0	12	0	0		LC	0	3	19	0	0	22
MO								MO	0	0	12	0	0		MO	0	3	19	0	0	22
dead								dead							dead
30 µM		absent	decrease	normal	mild increase	ectopic		30µM	absent	decrease	normal	increase	ectopic		30µM	absent	decrease	normal	increase	ectopic
Telencephalon		0	3	5	0	0		Telencephalon	0	7	1	0	0		Telencephalon	0	10	6	0	0	16
Pretectum		0	3	5	0	0		Pretectum	0	0	6	2	0		Pretectum	0	3	11	2	0	16
DC1		0	3	5	0	0		DC1	0	0	6	2	0		DC1	0	3	11	2	0	16
DC3		0	0	8	0	0		DC3	0	0	8	0	0		DC3	0	0	16	0	0	16
DC2		0	0	2	6	0		DC2	0	0	8	0	0		DC2	0	0	10	6	0	16
DC4/5		0	0	2	6	0		DC4/5	0	0	6	2	0		DC4/5	0	0	8	8	0	16
DC6		0	0	2	6	0		DC6	0	0	6	2	0		DC6	0	0	8	8	0	16
LC		0	0	8	0	0		LC	0	0	8	0	0		LC	0	0	16	0	0	16
MO		0	0	8	0	0		MO	0	5	3	0	0		MO	0	5	11	0	0	16
dead								dead							dead
100 µM		absent	decrease	normal	mild increase	ectopic		100µM	absent	decrease	normal	increase	ectopic		100µM	absent	decrease	normal	increase	ectopic
Telencephalon		0	3	3	0	0		Telencephalon	0	3	2	0	0		Telencephalon		6	5	0	0	22
Pretectum		0	0	6	0	0		Pretectum	0	0	5	0	0		Pretectum		0	11	0	0	22
DC1		0	1	5	0	0		DC1	0	1	4	0	0		DC1		2	9	0	0	22
DC3		0	0	6	0	0		DC3	0	0	5	0	0		DC3		0	11	0	0	22
DC2		0	0	3	3	0		DC2	0	0	2	4	0		DC2		0	5	7	0	22
DC4/5		0	0	3	3	0		DC4/5	0	0	2	4	0		DC4/5		0	5	7	0	22
DC6		0	3	3	0	0		DC6	0	3	2	0	0		DC6		6	5	0	0	22
LC								LC							LC
MO								MO							MO
dead	6							dead	5						dead	11

## Sheet: OICR9912
Primary Screen Compounds with CA phenotypes
OICR9429
1%DMSO
Exp#1		treat 24-72 hpf						Exp#2	treat 24-72 hpf						combined
		absent	decrease	normal	increase	ectopic			absent	decrease	normal	increase	ectopic			absent	decrease	normal	increase	ectopic	#embryos (n)
Telencephalon		0	1	7	0	0		Telencephalon	0	1	12	0	0		Telencephalon	0	2	19	0	0	21
Pretectum		0	1	7	0	0		Pretectum	0	0	13	0	0		Pretectum	0	1	20	0	0	21
DC1		0	0	8	0	0		DC1	0	0	13	0	0		DC1	0	0	21	0	0	21
DC3		0	0	8	0	0		DC3	0	0	13	0	0		DC3	0	0	21	0	0	21
DC2		0	1	7	0	0		DC2	0	0	13	0	0		DC2	0	1	20	0	0	21
DC4/5		0	0	7	0	0		DC4/5	0	0	11	2	0		DC4/5	0	0	19	2	0	21
DC6		0	0	7	1	0		DC6	0	0	11	2	0		DC6	0	0	18	3	0	21
LC		0	0	8	0	0		LC	0	0	13	0	0		LC	0	0	21	0	0	21
MO		0	0	8	0	0		MO	0	0	13	0	0		MO	0	0	21	0	0	21
MM-102
Exp#1		treat 24-72 hpf						Exp#2	treat 24 - 72 hpf						combined
1 µM		absent	decrease	normal	increase	ectopic		1µM	absent	decrease	normal	increase	ectopic		1µM	absent	decrease	normal	increase	ectopic	#embryos (n)
Telencephalon		0	1	12	2	0		Telencephalon	0	0	6	0	0		Telencephalon	0	1	18	2	0	21
Pretectum		0	0	15	0	0		Pretectum	0	0	6	0	0		Pretectum	0	0	21	0	0	21
DC1		0	0	15	0	0		DC1	0	0	6	0	0		DC1	0	0	21	0	0	21
DC3		0	0	15	0	0		DC3	0	0	6	0	0		DC3	0	0	21	0	0	21
DC2		0	0	10	5	0		DC2	0	0	6	0	0		DC2	0	0	15	6	0	21
DC4/5		0	0	10	5	0		DC4/5	0	0	6	0	0		DC4/5	0	0	15	6	0	21
DC6		0	0	10	5	0		DC6	0	0	6	0	0		DC6	0	0	15	6	0	21
LC		0	0	15	0	0		LC	0	0	6	0	0		LC	0	0	21	0	0	21
MO		0	0	15	0	0		MO	0	0	6	0	0		MO	0	0	21	0	0	21
retinal amacrine cells								retinal amacrine cells							retinal amacrine cells
3µM		absent	decrease	normal	increase	ectopic		3µM	absent	decrease	normal	increase	ectopic		3µM	absent	decrease	normal	increase	ectopic
Telencephalon		0	0	4	0	0		Telencephalon	0	0	3	0	0		Telencephalon	0	0	7	0	0	7
Pretectum		0	0	4	0	0		Pretectum	0	0	3	0	0		Pretectum	0	0	7	0	0	7
DC1		0	0	4	0	0		DC1	0	0	3	0	0		DC1	0	0	7	0	0	7
DC3		0	0	4	0	0		DC3	0	0	3	0	0		DC3	0	0	7	0	0	7
DC2		0	0	2	2	0		DC2	0	0	2	1	0		DC2	0	0	4	3	0	7
DC4/5		0	0	2	2	0		DC4/5	0	0	2	1	0		DC4/5	0	0	4	3	0	7
DC6		0	0	2	2	0		DC6	0	0	2	1	0		DC6	0	0	4	3	0	7
LC		0	0	4	0	0		LC	0	0	3	0	0		LC	0	0	7	0	0	7
MO		0	0	4	0	0		MO	0	0	3	0	0		MO	0	0	7	0	0	7
dead								dead							dead
10 µM		absent	mild decrease	normal	mild increase	ectopic		10µM	absent	decrease	normal	increase	ectopic		10µM	absent	decrease	normal	increase	ectopic
Telencephalon		0	0	14	0	0		Telencephalon	0	3	8	0	0		Telencephalon	0	3	22	0	0	25
Pretectum		0	0	14	0	0		Pretectum	0	3	8	0	0		Pretectum	0	3	22	0	0	25
DC1		2	0	12	0	0		DC1	0	0	11	0	0		DC1	2	0	23	0	0	25
DC3		2	0	12	0	0		DC3	0	0	11	0	0		DC3	2	0	23	0	0	25
DC2		1	0	6	7	0		DC2	0	0	8	3	0		DC2	1	0	13	11	0	25
DC4/5		2	0	5	7	0		DC4/5	0	0	8	3	0		DC4/5	2	0	11	12	0	25
DC6		2	0	5	7	0		DC6	0	0	8	3	0		DC6	2	0	11	12	0	25
LC		2	0	12	0	0		LC	0	0	11	0	0		LC	2	0	23	0	0	25
MO		2	0	12	0	0		MO	0	0	11	0	0		MO	2	0	23	0	0	25
dead								dead							dead
30 µM		absent	mild decrease	normal	mild increase	ectopic		30µM	absent	decrease	normal	increase	ectopic		30µM	absent	decrease	normal	increase	ectopic
Telencephalon		0	1	9	0	0		Telencephalon	0	3	1	0	0		Telencephalon	0	4	10	0	0	14
Pretectum		0	0	10	0	0		Pretectum	0	0	4	0	0		Pretectum	0	0	14	0	0	14
DC1		0	0	10	0	0		DC1	0	0	3	1	0		DC1	0	0	13	1	0	14
DC3		0	0	10	0	0		DC3	0	0	4	0	0		DC3	0	0	14	0	0	14
DC2		0	0	6	4	0		DC2	0	0	3	1	0		DC2	0	0	8	6	0	14
DC4/5		0	0	6	4	0		DC4/5	0	0	3	1	0		DC4/5	0	0	8	6	0	14
DC6		0	0	6	4	0		DC6	0	0	3	1	0		DC6	0	0	8	6	0	14
LC		0	0	10	0	0		LC	0	0	4	0	0		LC	0	0	14	0	0	14
MO		0	0	10	0	0		MO	0	1	3	0	0		MO	0	1	13	0	0	14
dead								dead							dead
100 µM		absent	mild decrease	normal	mild increase	ectopic		100µM	absent	decrease	normal	increase	ectopic		100µM	absent	decrease	normal	increase	ectopic
Telencephalon		0	8	1	0	0		Telencephalon	0	7	1	0	0		Telencephalon	0	0	15	2	0	17
Pretectum		0	9	0	0	0		Pretectum	0	8	0	0	0		Pretectum	0	0	17	0	0	17
DC1		0	9	0	0	0		DC1	0	8	0	0	0		DC1	0	0	17	0	0	17
DC3		0	9	0	0	0		DC3	0	8	0	0			DC3	0	0	17	0	0	17
DC2		0	6	3	0	0		DC2	0	6	2	0	0		DC2	0	0	12	5	0	17
DC4/5		0	6	3	0	0		DC4/5	0	6	2	0	0		DC4/5	0	0	12	5	0	17
DC6		2	7	0	0	0		DC6	1	7	0	0	0		DC6	0	3	14	0	0	17
LC								LC							LC
MO								MO							MO
dead	3							dead	2						dead	5
