# Supplementary material for: Chemical Genetics Screen Identifies Epigenetic Mechanisms Involved in Dopaminergic and Noradrenergic Neurogenesis in Zebrafish
Source: Front Genet. 2020 Feb 25;11:80. doi: 10.3389/fgene.2020.00080 (PMC7052299; doi:10.3389/fgene.2020.00080)
Supplement: Supplementary file 3 [file Table_2.xlsx]

## Sheet: Phenotype and lethality-100µM
Primary Screen - all compounds at 100µM
					1%DMSO control
												combined
PS005	concentration	#embryos (n)		strong decrease	decrease	normal	increase	strong increase	# embryos dead			concentration	#embryos (n)		strong decrease	decrease	normal	increase	strong increase	# embryos dead	% death at 100µM
	100µM	24	telencephalon	0	0	21	0	0	3			100µM	46	telencephalon	0	1	42	0	0	3	6.52174
			Pretectum	0	0	21	0	0						Pretectum	0	1	42	0	0
			DC1	0	0	21	0	0						DC1	0	1	42	0	0
			DC2	0	0	21	0	0						DC2	0	0	43	0	0
			DC 4,5	0	0	21	0	0						DC 4,5	0	0	43	0	0
			DC 6	0	0	21	0	0						DC 6	0	0	43	0	0
			Retina	1	0	20	0	0						Retina	2	0	41	0	0
PS007	concentration	#embryos (n)		strong decrease	decrease	normal	increase	strong increase	# embryos dead
	100µM	22	telencephalon	0	1	21	0	0	0
			Pretectum	0	1	21	0	0
			DC1	0	1	21	0	0
			DC2	0	0	22	0	0
			DC 4,5	0	0	22	0	0
			DC 6	0	0	22	0	0
			Retina	1	0	21	0	0
				pan-HDAC inhibitor	Vorinostat
												combined
PS005	concentration	#embryos (n)		strong decrease	decrease	normal	increase	strong increase	# embryos dead			concentration	#embryos (n)		strong decrease	decrease	normal	increase	strong increase	# embryos dead	% death at 100µM
	100µM	10	telencephalon	0	2	8	0	0	0			100µM	20	telencephalon	1	5	14	0	0	0	0
			Pretectum	0	0	10	0	0						Pretectum	0	0	20	0	0
			DC1	0	0	10	0	0						DC1	0	0	20	0	0
			DC2	0	0	10	0	0						DC2	0	0	20	0	0
			DC 4,5	0	0	10	0	0						DC 4,5	0	0	17	3	0
			DC 6	0	0	10	0	0						DC 6	0	0	20	0	0
			Retina	0	0	10	0	0						Retina	1	3	16	0	0
PS007	concentration	#embryos (n)		strong decrease	decrease	normal	increase	strong increase	# embryos dead
	100µM	10	telencephalon	1	3	6	0	0	0
			Pretectum	0	0	10	0	0
			DC1	0	0	10	0	0
			DC2	0	0	10	0	0
			DC 4,5	0	0	7	3	0
			DC 6	0	0	10	0	0
			Retina	1	3	6	0	0
				pan-HDAC inhibitor	SW55
												combined
PS005	concentration	#embryos (n)		strong decrease	decrease	normal	increase	strong increase	# embryos dead			concentration	#embryos (n)		strong decrease	decrease	normal	increase	strong increase	# embryos dead	% death at 100µM
	100µM	12	telencephalon	1	0	11	0	0	0			100µM	22	telencephalon	1	6	15	0	0	0	0
			Pretectum	1	0	11	0	0						Pretectum	1	0	21	0	0
			DC1	0	1	11	0	0						DC1	0	1	21	0	0
			DC2	0	1	11	0	0						DC2	0	1	17	4	0
			DC 4,5	0	1	11	0	0						DC 4,5	0	1	17	4	0
			DC 6	0	1	11	0	0						DC 6	0	1	17	4	0
			Retina	1	0	11	0	0						Retina	1	0	21	0	0
PS007	concentration	#embryos (n)		strong decrease	decrease	normal	increase	strong increase	# embryos dead
	100µM	10	telencephalon	0	6	4	0	0	0
			Pretectum	0	0	10	0	0
			DC1	0	0	10	0	0
			DC2	0	0	6	4	0
			DC 4,5	0	0	6	4	0
			DC 6	0	0	6	4	0
			Retina	0	0	10	0	0
				HDAC Group 1 inhibitor	Entinostat
												combined
PS005	concentration	#embryos (n)		strong decrease	decrease	normal	increase	strong increase	# embryos dead			concentration	#embryos (n)		strong decrease	decrease	normal	increase	strong increase	# embryos dead	% death at 100µM
	100µM	10	telencephalon	10	0	0	0	0	0			100µM	20	telencephalon	10	0	0	0	0	10	50
			Pretectum	10	0	0	0	0						Pretectum	10	0	0	0	0
			DC1	0	0	10	0	0						DC1	0	0	10	0	0
			DC2	0	0	10	0	0						DC2	0	0	10	0	0
			DC 4,5	0	0	10	0	0						DC 4,5	0	0	10	0	0
			DC 6	0	0	10	0	0						DC 6	0	0	10	0	0
			Retina	10	0	0	0	0						Retina	10	0	0	0	0
PS007	concentration	#embryos (n)		strong decrease	decrease	normal	increase	strong increase	# embryos dead
	100µM	10	telencephalon			DEAD			10
			Pretectum
			DC1
			DC2
			DC 4,5
			DC 6
			Retina
				HDAC Group 1 inhibitor	Mocetinostat
												combined
PS005	concentration	#embryos (n)		strong decrease	decrease	normal	increase	strong increase	# embryos dead			concentration	#embryos (n)		strong decrease	decrease	normal	increase	strong increase	# embryos dead	% death at 100µM
	100µM	12	telencephalon			DEAD			12			100µM	22	telencephalon			DEAD			22	100
			Pretectum											Pretectum
			DC1											DC1
			DC2											DC2
			DC 4,5											DC 4,5
			DC 6											DC 6
			Retina											Retina
PS007	concentration	#embryos (n)		strong decrease	decrease	normal	increase	strong increase	# embryos dead
	100µM	10	telencephalon			DEAD			10
			Pretectum
			DC1
			DC2
			DC 4,5
			DC 6
			Retina
				HDAC 6/10 inhibitor	JS28 (cpd4g)
												combined
PS005	concentration	#embryos (n)		strong decrease	decrease	normal	increase	strong increase	# embryos dead			concentration	#embryos (n)		strong decrease	decrease	normal	increase	strong increase	# embryos dead	% death at 100µM
	100µM	12	telencephalon			DEAD			12			100µM	22	telencephalon			DEAD			22	100
			Pretectum											Pretectum
			DC1											DC1
			DC2											DC2
			DC 4,5											DC 4,5
			DC 6											DC 6
			Retina											Retina
PS007	concentration	#embryos (n)		strong decrease	decrease	normal	increase	strong increase	# embryos dead
	100µM	10	telencephalon			DEAD			10
			Pretectum
			DC1
			DC2
			DC 4,5
			DC 6
			Retina
				HDAC 6/10 inhibitor	JS08 (cpd4b)
												combined
PS005	concentration	#embryos (n)		strong decrease	decrease	normal	increase	strong increase	# embryos dead			concentration	#embryos (n)		strong decrease	decrease	normal	increase	strong increase	# embryos dead	% death at 100µM
	100µM	12	telencephalon			DEAD			12			100µM	22	telencephalon			DEAD			22	100
			Pretectum											Pretectum
			DC1											DC1
			DC2											DC2
			DC 4,5											DC 4,5
			DC 6											DC 6
			Retina											Retina
PS007	concentration	#embryos (n)		strong decrease	decrease	normal	increase	strong increase	# embryos dead
	100µM	10	telencephalon			DEAD			10
			Pretectum
			DC1
			DC2
			DC 4,5
			DC 6
			Retina
				Sirtuin 1 inhibitor	Ex-527
												combined
												concentration	#embryos (n)		strong decrease	decrease	normal	increase	strong increase	# embryos dead	% death at 100µM
PS005	concentration	#embryos (n)		strong decrease	decrease	normal	increase	strong increase	# embryos dead
												100µM	22	telencephalon			DEAD			22	100
	100µM	12	telencephalon			DEAD			12					Pretectum
			Pretectum											DC1
			DC1											DC2
			DC2											DC 4,5
			DC 4,5											DC 6
			DC 6											Retina
			Retina
PS007	concentration	#embryos (n)		strong decrease	decrease	normal	increase	strong increase	# embryos dead
	100µM	10	telencephalon			DEAD			10
			Pretectum
			DC1
			DC2
			DC 4,5
			DC 6
			Retina
				Sirtuin 2 inhibitor	AGK-1
												combined
												concentration	#embryos (n)		strong decrease	decrease	normal	increase	strong increase	# embryos dead	% death at 100µM
PS005	concentration	#embryos (n)		strong decrease	decrease	normal	increase	strong increase	# embryos dead
												100µM	10	telencephalon			DEAD			10	100
	100µM	0	telencephalon	not performed										Pretectum
			Pretectum											DC1
			DC1											DC2
			DC2											DC 4,5
			DC 4,5											DC 6
			DC 6											Retina
			Retina
PS007	concentration	#embryos (n)		strong decrease	decrease	normal	increase	strong increase	# embryos dead
	100µM	10	telencephalon			DEAD			10
			Pretectum
			DC1
			DC2
			DC 4,5
			DC 6
			Retina
				pan-HAT inhibitor	PU139
												combined
PS005	concentration	#embryos (n)		strong decrease	decrease	normal	increase	strong increase	# embryos dead			concentration	#embryos (n)		strong decrease	decrease	normal	increase	strong increase	# embryos dead	% death at 100µM
	100µM	12	telencephalon			DEAD			12			100µM	22	telencephalon			DEAD			22	100
			Pretectum											Pretectum
			DC1											DC1
			DC2											DC2
			DC 4,5											DC 4,5
			DC 6											DC 6
			Retina											Retina
PS007	concentration	#embryos (n)		strong decrease	decrease	normal	increase	strong increase	# embryos dead
	100µM	10	telencephalon			DEAD			10
			Pretectum
			DC1
			DC2
			DC 4,5
			DC 6
			Retina
				pan-HAT inhibitor	PU141
												combined
PS005	concentration	#embryos (n)		strong decrease	decrease	normal	increase	strong increase	# embryos dead			concentration	#embryos (n)		strong decrease	decrease	normal	increase	strong increase	# embryos dead	% death at 100µM
	100µM	12	telencephalon			DEAD			12			100µM	22	telencephalon			DEAD			22	100
			Pretectum											Pretectum
			DC1											DC1
			DC2											DC2
			DC 4,5											DC 4,5
			DC 6											DC 6
			Retina											Retina
PS007	concentration	#embryos (n)		strong decrease	decrease	normal	increase	strong increase	# embryos dead
	100µM	10	telencephalon			DEAD			10
			Pretectum
			DC1
			DC2
			DC 4,5
			DC 6
			Retina
				pan-HAT inhibitor	C646
												combined
PS005	concentration	#embryos (n)		strong decrease	decrease	normal	increase	strong increase	# embryos dead			concentration	#embryos (n)		strong decrease	decrease	normal	increase	strong increase	# embryos dead	% death at 100µM
	100µM	12	telencephalon			DEAD			12			100µM	22	telencephalon			DEAD			22	100
			Pretectum											Pretectum
			DC1											DC1
			DC2											DC2
			DC 4,5											DC 4,5
			DC 6											DC 6
			Retina											Retina
PS007	concentration	#embryos (n)		strong decrease	decrease	normal	increase	strong increase	# embryos dead
	100µM	10	telencephalon			DEAD			10
			Pretectum
			DC1
			DC2
			DC 4,5
			DC 6
			Retina
				pan-HAT/LSD1 inhibitor	Curcumin
												combined
PS005	concentration	#embryos (n)		strong decrease	decrease	normal	increase	strong increase	# embryos dead			concentration	#embryos (n)		strong decrease	decrease	normal	increase	strong increase	# embryos dead	% death at 100µM
	100µM	12	telencephalon			DEAD			12			100µM	22	telencephalon			DEAD			22	100
			Pretectum											Pretectum
			DC1											DC1
			DC2											DC2
			DC 4,5											DC 4,5
			DC 6											DC 6
			Retina											Retina
PS007	concentration	#embryos (n)		strong decrease	decrease	normal	increase	strong increase	# embryos dead
	100µM	10	telencephalon			DEAD			10
			Pretectum
			DC1
			DC2
			DC 4,5
			DC 6
			Retina
				pan-Bromodomain inhibitor	Bromosporine
												combined
PS005	concentration	#embryos (n)		strong decrease	decrease	normal	increase	strong increase	# embryos dead			concentration	#embryos (n)		strong decrease	decrease	normal	increase	strong increase	# embryos dead	% death at 100µM
	100µM	12	telencephalon	10	0	0	0	0	2			100µM	22	telencephalon	10	0	0	0	0	12	54.5455
			Pretectum	0	10	0	0	0						Pretectum	0	10	0	0	0
			DC1	0	0	10	0	0						DC1	0	0	10	0	0
			DC2	0	0	10	0	0						DC2	0	0	10	0	0
			DC 4,5	0	0	10	0	0						DC 4,5	0	0	10	0	0
			DC 6	0	0	10	0	0						DC 6	0	0	10	0	0
			Retina	0	10	0	0	0						Retina	0	10	0	0	0
PS007	concentration	#embryos (n)		strong decrease	decrease	normal	increase	strong increase	# embryos dead
	100µM	10	telencephalon			DEAD			10
			Pretectum
			DC1
			DC2
			DC 4,5
			DC 6
			Retina
				BRD4, BRD2, BRD3 inhibitor	JQ1
												combined
PS005	concentration	#embryos (n)		strong decrease	decrease	normal	increase	strong increase	# embryos dead			concentration	#embryos (n)		strong decrease	decrease	normal	increase	strong increase	# embryos dead	% death at 100µM
	100µM	12	telencephalon			DEAD			12			100µM	22	telencephalon			DEAD			22	100
			Pretectum											Pretectum
			DC1											DC1
			DC2											DC2
			DC 4,5											DC 4,5
			DC 6											DC 6
			Retina											Retina
PS007	concentration	#embryos (n)		strong decrease	decrease	normal	increase	strong increase	# embryos dead
	100µM	10	telencephalon			DEAD			10
			Pretectum
			DC1
			DC2
			DC 4,5
			DC 6
			Retina
				BRD4, BRD2, BRD3 inhibitor	I-Bet 151
												combined
PS005	concentration	#embryos (n)		strong decrease	decrease	normal	increase	strong increase	# embryos dead			concentration	#embryos (n)		strong decrease	decrease	normal	increase	strong increase	# embryos dead	% death at 100µM
	100µM	12	telencephalon			DEAD			12			100µM	22	telencephalon	0	9	1	0	0	12	54.5455
			Pretectum											Pretectum	0	7	3	0	0
			DC1											DC1	0	3	7	0	0
			DC2											DC2	0	0	10	0	0
			DC 4,5											DC 4,5	0	0	10	0	0
			DC 6											DC 6	0	0	10	0	0
			Retina											Retina	0	7	3	0	0
PS007	concentration	#embryos (n)		strong decrease	decrease	normal	increase	strong increase	# embryos dead
	100µM	10	telencephalon	0	9	1	0	0	0
			Pretectum	0	7	3	0	0
			DC1	0	3	7	0	0
			DC2	0	0	10	0	0
			DC 4,5	0	0	10	0	0
			DC 6	0	0	10	0	0
			Retina	0	7	3	0	0
				CREBBP/EP300 inhibitor inhibitor	SGC_CBP30
												combined
PS005	concentration	#embryos (n)		strong decrease	decrease	normal	increase	strong increase	# embryos dead			concentration	#embryos (n)		strong decrease	decrease	normal	increase	strong increase	# embryos dead	% death at 100µM
	100µM	12	telencephalon			DEAD			12			100µM	22	telencephalon			DEAD			22	100
			Pretectum											Pretectum
			DC1											DC1
			DC2											DC2
			DC 4,5											DC 4,5
			DC 6											DC 6
			Retina											Retina
PS007	concentration	#embryos (n)		strong decrease	decrease	normal	increase	strong increase	# embryos dead
	100µM	10	telencephalon			DEAD			10
			Pretectum
			DC1
			DC2
			DC 4,5
			DC 6
			Retina
				BRD7, BRD9 inhibitor	LP99
												combined
PS005	concentration	#embryos (n)		strong decrease	decrease	normal	increase	strong increase	# embryos dead			concentration	#embryos (n)		strong decrease	decrease	normal	increase	strong increase	# embryos dead	% death at 100µM
	100µM	12	telencephalon	1	1	10	0	0	0			100µM	23	telencephalon	1	2	20	0	0	0	0
			Pretectum	0	2	10	0	0						Pretectum	0	3	20	0	0
			DC1	1	1	10	0	0						DC1	2	2	19	0	0
			DC2	1	2	9	0	0						DC2	2	3	18	0	0
			DC 4,5	1	1	10	0	0						DC 4,5	2	2	19	0	0
			DC 6	1	1	10	0	0						DC 6	2	2	19	0	0
			Retina	0	1	11	0	0						Retina	0	1	22	0	0
PS007	concentration	#embryos (n)		strong decrease	decrease	normal	increase	strong increase	# embryos dead
	100µM	11	telencephalon	0	1	10	0	0	0
			Pretectum	0	1	10	0	0
			DC1	1	1	9	0	0
			DC2	1	1	9	0	0
			DC 4,5	1	1	9	0	0
			DC 6	1	1	9	0	0
			Retina	0	0	11	0	0
				BRPF1, BRPF2, BRPF3 inhibitor	OF1
												combined
PS005	concentration	#embryos (n)		strong decrease	decrease	normal	increase	strong increase	# embryos dead			concentration	#embryos (n)		strong decrease	decrease	normal	increase	strong increase	# embryos dead	% death at 100µM
	100µM	11	telencephalon	0	2	9	0	0	0			100µM	22	telencephalon	0	2	20	0	0	0	0
			Pretectum	0	0	11	0	0						Pretectum	0	0	22	0	0
			DC1	0	0	11	0	0						DC1	0	0	22	0	0
			DC2	0	0	11	0	0						DC2	0	0	22	0	0
			DC 4,5	0	0	11	0	0						DC 4,5	0	0	22	0	0
			DC 6	0	0	11	0	0						DC 6	0	0	22	0	0
			Retina	0	2	9	0	0						Retina	0	2	20	0	0
PS007	concentration	#embryos (n)		strong decrease	decrease	normal	increase	strong increase	# embryos dead
	100µM	11	telencephalon	0	0	11	0	0	0
			Pretectum	0	0	11	0	0
			DC1	0	0	11	0	0
			DC2	0	0	11	0	0
			DC 4,5	0	0	11	0	0
			DC 6	0	0	11	0	0
			Retina	0	0	11	0	0
				BRPF1, BRPF2, BRPF3 inhibitor	NI-57
												combined
PS005	concentration	#embryos (n)		strong decrease	decrease	normal	increase	strong increase	# embryos dead			concentration	#embryos (n)		strong decrease	decrease	normal	increase	strong increase	# embryos dead	% death at 100µM
	100µM	12	telencephalon			DEAD			12			100µM	22	telencephalon	0	2	8	0	0	12	54.5455
			Pretectum											Pretectum	0	0	10	0	0
			DC1											DC1	0	1	9	0	0
			DC2											DC2	0	0	10	0	0
			DC 4,5											DC 4,5	0	1	9	0	0
			DC 6											DC 6	0	0	10	0	0
			Retina											Retina	0	2	8	0	0
PS007	concentration	#embryos (n)		strong decrease	decrease	normal	increase	strong increase	# embryos dead
	100µM	10	telencephalon	0	2	8	0	0	0
			Pretectum	0	0	10	0	0
			DC1	0	1	9	0	0
			DC2	0	0	10	0	0
			DC 4,5	0	1	9	0	0
			DC 6	0	0	10	0	0
			Retina	0	2	8	0	0
				SMARCA2, SMARCA4 inhibitor	PFI-3
												combined
PS005	concentration	#embryos (n)		strong decrease	decrease	normal	increase	strong increase	# embryos dead			concentration	#embryos (n)		strong decrease	decrease	normal	increase	strong increase	# embryos dead	% death at 100µM
	100µM	10	telencephalon			DEAD			10			100µM	20	telencephalon			DEAD			20	100
			Pretectum											Pretectum
			DC1											DC1
			DC2											DC2
			DC 4,5											DC 4,5
			DC 6											DC 6
			Retina											Retina
PS007	concentration	#embryos (n)		strong decrease	decrease	normal	increase	strong increase	# embryos dead
	100µM	10	telencephalon			DEAD			10
			Pretectum
			DC1
			DC2
			DC 4,5
			DC 6
			Retina
				Dot1l inhibitor	SGC-0946
												combined
PS005	concentration	#embryos (n)		strong decrease	decrease	normal	increase	strong increase	# embryos dead			concentration	#embryos (n)		strong decrease	decrease	normal	increase	strong increase	# embryos dead	% death at 100µM
	100µM	10	telencephalon	0	0	8	0	0	2			100µM	21	telencephalon	0	0	19	0	0	2	9.52381
			Pretectum	0	0	8	0	0						Pretectum	0	0	19	0	0
			DC1	0	0	8	0	0						DC1	0	0	19	0	0
			DC2	0	0	8	0	0						DC2	0	0	19	0	0
			DC 4,5	0	0	8	0	0						DC 4,5	0	0	19	0	0
			DC 6	0	0	8	0	0						DC 6	0	0	19	0	0
			Retina	0	0	8	0	0						Retina	0	0	19	0	0
PS007	concentration	#embryos (n)		strong decrease	decrease	normal	increase	strong increase	# embryos dead
	100µM	11	telencephalon	0	0	11	0	0	0
			Pretectum	0	0	11	0	0
			DC1	0	0	11	0	0
			DC2	0	0	11	0	0
			DC 4,5	0	0	11	0	0
			DC 6	0	0	11	0	0
			Retina	0	0	11	0	0
				EZH2 inhibitor	GSK343
												combined
PS005	concentration	#embryos (n)		strong decrease	decrease	normal	increase	strong increase	# embryos dead			concentration	#embryos (n)		strong decrease	decrease	normal	increase	strong increase	# embryos dead	% death at 100µM
	100µM	10	telencephalon			DEAD			10			100µM	20	telencephalon			DEAD			20	100
			Pretectum											Pretectum
			DC1											DC1
			DC2											DC2
			DC 4,5											DC 4,5
			DC 6											DC 6
			Retina											Retina
PS007	concentration	#embryos (n)		strong decrease	decrease	normal	increase	strong increase	# embryos dead
	100µM	10	telencephalon			DEAD			10
			Pretectum
			DC1
			DC2
			DC 4,5
			DC 6
			Retina
				MLL1-WDR5 inhibitor	MM-102
												combined
PS005	concentration	#embryos (n)		strong decrease	decrease	normal	increase	strong increase	# embryos dead			concentration	#embryos (n)		strong decrease	decrease	normal	increase	strong increase	# embryos dead	% death at 100µM
	100µM	12	telencephalon	0	3	3	0	0	6			100µM	22	telencephalon	0	6	5	0	0	11	50
			Pretectum	0	0	6	0	0						Pretectum	0	0	11	0	0
			DC1	0	1	5	0	0						DC1	0	2	9	0	0
			DC2	0	0	6	0	0						DC2	0	0	11	0	0
			DC 4,5	0	0	3	3	0						DC 4,5	0	0	5	6	0
			DC 6	0	0	3	3	0						DC 6	0	0	5	6	0
			Retina	0	3	3	0	0						Retina	0	6	5	0	0
PS007	concentration	#embryos (n)		strong decrease	decrease	normal	increase	strong increase	# embryos dead
	100µM	10	telencephalon	0	3	2	0	0	5
			Pretectum	0	0	5	0	0
			DC1	0	1	4	0	0
			DC2	0	0	5	0	0
			DC 4,5	0	0	2	3	0
			DC 6	0	0	2	3	0
			Retina	0	3	2	0	0
				MLL1-WDR5 inhibitor	OICR9429
												combined
PS005	concentration	#embryos (n)		strong decrease	decrease	normal	increase	strong increase	# embryos dead			concentration	#embryos (n)		strong decrease	decrease	normal	increase	strong increase	# embryos dead	% death at 100µM
	100µM	12	telencephalon	0	0	8	1	0	3			100µM	22	telencephalon	0	0	15	2	0	5	22.7273
			Pretectum	0	0	9	0	0						Pretectum	0	0	17	0	0
			DC1	0	0	9	0	0						DC1	0	0	17	0	0
			DC2	0	0	9	0	0						DC2	0	0	17	0	0
			DC 4,5	0	0	6	3	0						DC 4,5	0	0	12	5	0
			DC 6	0	0	6	3	0						DC 6	0	0	12	5	0
			Retina	0	2	7	0	0						Retina	0	3	14	0	0
PS007	concentration	#embryos (n)		strong decrease	decrease	normal	increase	strong increase	# embryos dead
	100µM	10	telencephalon	0	0	7	1	0	2
			Pretectum	0	0	8	0	0
			DC1	0	0	8	0	0
			DC2	0	0	8	0	0
			DC 4,5	0	0	6	2	0
			DC 6	0	0	6	2	0
			Retina	0	1	7	0	0
				G9a inhibitor	UNC0631
												combined
PS005	concentration	#embryos (n)		strong decrease	decrease	normal	increase	strong increase	# embryos dead			concentration	#embryos (n)		strong decrease	decrease	normal	increase	strong increase	# embryos dead	% death at 100µM
	100µM	11	telencephalon	0	0	11	0	0	0			100µM	21	telencephalon	0	0	16	0	0	5	23.8095
			Pretectum	0	0	11	0	0						Pretectum	0	0	16	0	0
			DC1	0	0	11	0	0						DC1	0	0	16	0	0
			DC2	0	0	11	0	0						DC2	0	0	16	0	0
			DC 4,5	0	0	11	0	0						DC 4,5	0	0	16	0	0
			DC 6	0	0	11	0	0						DC 6	0	0	16	0	0
			Retina	1	0	10	0	0						Retina	2	0	14	0	0
PS007	concentration	#embryos (n)		strong decrease	decrease	normal	increase	strong increase	# embryos dead
	100µM	10	telencephalon	0	0	5	0	0	5
			Pretectum	0	0	5	0	0
			DC1	0	0	5	0	0
			DC2	0	0	5	0	0
			DC 4,5	0	0	5	0	0
			DC 6	0	0	5	0	0
			Retina	1	0	4	0	0
				SMYD2 inhibitor	LLY-507
												combined
PS005	concentration	#embryos (n)		strong decrease	decrease	normal	increase	strong increase	# embryos dead			concentration	#embryos (n)		strong decrease	decrease	normal	increase	strong increase	# embryos dead	% death at 100µM
	100µM	12	telencephalon			DEAD			12			100µM	22	telencephalon			DEAD			22	100
			Pretectum											Pretectum
			DC1											DC1
			DC2											DC2
			DC 4,5											DC 4,5
			DC 6											DC 6
			Retina											Retina
PS007	concentration	#embryos (n)		strong decrease	decrease	normal	increase	strong increase	# embryos dead
	100µM	10	telencephalon			DEAD			10
			Pretectum
			DC1
			DC2
			DC 4,5
			DC 6
			Retina
				LSD1 inhibitor	Tranylcypromine
												combined
PS005	concentration	#embryos (n)		strong decrease	decrease	normal	increase	strong increase	# embryos dead			concentration	#embryos (n)		strong decrease	decrease	normal	increase	strong increase	# embryos dead	% death at 100µM
	100µM	12	telencephalon			DEAD			12			100µM	22	telencephalon	0	2	7	0	0	13	59.0909
			Pretectum											Pretectum	0	0	9	0	0
			DC1											DC1	0	0	9	0	0
			DC2											DC2	0	0	9	0	0
			DC 4,5											DC 4,5	0	0	9	0	0
			DC 6											DC 6	0	0	9	0	0
			Retina											Retina	0	0	9	0	0
PS007	concentration	#embryos (n)		strong decrease	decrease	normal	increase	strong increase	# embryos dead
	100µM	10	telencephalon	0	2	7	0	0	1
			Pretectum	0	0	9	0	0
			DC1	0	0	9	0	0
			DC2	0	0	9	0	0
			DC 4,5	0	0	9	0	0
			DC 6	0	0	9	0	0
			Retina	0	0	9	0	0
				LSD1 inhibitor	Namoline
												combined
PS005	concentration	#embryos (n)		strong decrease	decrease	normal	increase	strong increase	# embryos dead			concentration	#embryos (n)		strong decrease	decrease	normal	increase	strong increase	# embryos dead	% death at 100µM
	100µM	10	telencephalon			DEAD			10			100µM	20	telencephalon			DEAD			20	100
			Pretectum											Pretectum
			DC1											DC1
			DC2											DC2
			DC 4,5											DC 4,5
			DC 6											DC 6
			Retina											Retina
PS007	concentration	#embryos (n)		strong decrease	decrease	normal	increase	strong increase	# embryos dead
	100µM	10	telencephalon			DEAD			10
			Pretectum
			DC1
			DC2
			DC 4,5
			DC 6
			Retina
				LSD1 inhibitor	CBB1007
												combined
PS005	concentration	#embryos (n)		strong decrease	decrease	normal	increase	strong increase	# embryos dead			concentration	#embryos (n)		strong decrease	decrease	normal	increase	strong increase	# embryos dead	% death at 100µM
	100µM	12	telencephalon	1	1	10	0	0	0			100µM	22	telencephalon	1	1	20	0	0	0	0
			Pretectum	0	3	9	0	0						Pretectum	0	3	19	0	0
			DC1	1	0	11	0	0						DC1	1	0	21	0	0
			DC2	1	0	11	0	0						DC2	1	0	21	0	0
			DC 4,5	1	0	11	0	0						DC 4,5	1	0	20	1	0
			DC 6	1	0	11	0	0						DC 6	1	0	20	1	0
			Retina	1	2	9	0	0						Retina	1	2	19	0	0
PS007	concentration	#embryos (n)		strong decrease	decrease	normal	increase	strong increase	# embryos dead
	100µM	10	telencephalon	0	0	10	0	0	0
			Pretectum	0	0	10	0	0
			DC1	0	0	10	0	0
			DC2	0	0	10	0	0
			DC 4,5	0	0	9	1	0
			DC 6	0	0	9	1	0
			Retina	0	0	10	0	0
				jmj inhibitor	Deferasirox
												combined
PS005	concentration	#embryos (n)		strong decrease	decrease	normal	increase	strong increase	# embryos dead			concentration	#embryos (n)		strong decrease	decrease	normal	increase	strong increase	# embryos dead	% death at 100µM
	100µM	10	telencephalon			DEAD			10			100µM	20	telencephalon			DEAD			20	100
			Pretectum											Pretectum
			DC1											DC1
			DC2											DC2
			DC 4,5											DC 4,5
			DC 6											DC 6
			Retina											Retina
PS007	concentration	#embryos (n)		strong decrease	decrease	normal	increase	strong increase	# embryos dead
	100µM	10	telencephalon			DEAD			10
			Pretectum
			DC1
			DC2
			DC 4,5
			DC 6
			Retina
