# Supplementary material for: Chemical Genetics Screen Identifies Epigenetic Mechanisms Involved in Dopaminergic and Noradrenergic Neurogenesis in Zebrafish
Source: Front Genet. 2020 Feb 25;11:80. doi: 10.3389/fgene.2020.00080 (PMC7052299; doi:10.3389/fgene.2020.00080)
Supplement: Supplementary file 4 [file Table_3.xlsx]

## Sheet: compounds without CA phenotype
	Primary Screen - compounds with no CA phenotype
		Replicate 1											Replicate 2											Compiled replicate 1 and 2
	control	concentration	region	#embryos (n)	strong decrease	decrease	normal	increase	strong increase	#dead embryos			concentration	region	#embryos (n)	strong decrease	decrease	normal	increase	strong increase	#dead embryos			concentration	region	#embryos (n)	strong decrease	decrease	normal	increase	strong increase	#dead embryos
	1%DMSO	30µM	telencephalon	21	0	2	19	0	0	0			30µM	telencephalon	22	0	1	21	0	0	0			30µM	telencephalon	43	0	3	40	0	0	0
			Pretectum	21	0	1	20	0	0					Pretectum	22	0	1	21	0	0					Pretectum	43	0	2	41	0	0
			DC1	21	0	0	21	0	0					DC1	22	0	1	21	0	0					DC1	43	0	1	42	0	0
			DC2	21	0	0	21	0	0					DC2	22	0	0	22	0	0					DC2	43	0	0	43	0	0
			DC3	21	0	1	20	0	0					DC3											DC3	21	0	1	20	0	0
			DC 4,5,6	21	0	0	19	2	0					DC 4,5,6	22	0	0	22	0	0					DC 4,5,6	43	0	0	41	2	0
			LC	21	0	0	21	0	0					LC	22	0	0	22	0	0					LC	43	0	0	43	0	0
			MO	21	0	0	21	0	0					MO	22	1	0	21	0	0					MO	43	1	0	42	0	0
	compound	concentration	region	#embryos (n)	strong decrease	decrease	normal	increase	strong increase	#dead embryos			concentration	region	#embryos (n)	strong decrease	decrease	normal	increase	strong increase	#dead embryos			concentration	region	#embryos (n)	strong decrease	decrease	normal	increase	strong increase	#dead embryos
	SW55	30µM	telencephalon	13	0	2	11	0	0	0			30µM	telencephalon	10	0	1	9	0	0	0			30µM	telencephalon	23	0	3	20	0	0	0
			Pretectum	13	0	2	11	0	0					Pretectum	10	0	0	10	0	0					Pretectum	23	0	2	21	0	0
			DC1	13	0	0	13	0	0					DC1	10	0	0	10	0	0					DC1	23	0	0	23	0	0
			DC2	13	0	0	13	0	0					DC2	10	0	0	10	0	0					DC2	23	0	0	23	0	0
			DC3	13	0	0	13	0	0					DC3											DC3	13	0	0	13	0	0
			DC 4,5,6	13	0	3	10	0	0					DC 4,5,6	10	0	0	7	3	0					DC 4,5,6	23	0	3	17	3	0
			LC	13	0	0	13	0	0					LC	10	0	0	10	0	0					LC	23	0	0	23	0	0
			MO	13	0	0	13	0	0					MO	10	0	2	8	0	0					MO	23	0	2	21	0	0
		10µM	telencephalon	10	0	4	6	0	0	0
			Pretectum	10	0	1	9	0	0
			DC1	10	0	0	10	0	0
			DC2	10	0	0	10	0	0
			DC3	10	0	0	10	0	0
			DC 4,5,6	10	0	1	9	0	0
			LC	10	0	0	10	0	0
			MO	10	0	0	10	0	0
		3µM	telencephalon	12	0	0	12	0	0	0
			Pretectum	12	0	0	12	0	0
			DC1	12	0	0	12	0	0
			DC2	12	0	0	12	0	0
			DC3	12	0	0	12	0	0
			DC 4,5,6	12	0	0	10	2	0
			LC	12	0	0	12	0	0
			MO	12	0	0	12	0	0
		1µM	telencephalon		0	0	8	0	0
			Pretectum	8	0	0	8	0	0
			DC1	8	0	0	8	0	0
			DC2	8	0	0	8	0	0
			DC3	8	0	0	8	0	0
			DC 4,5,6	8	0	0	7	1	0
			LC	8	0	0	8	0	0
			MO	8	0	0	8	0	0
	compound	concentration	region	#embryos (n)	strong decrease	decrease	normal	increase	strong increase	#dead embryos			concentration	region	#embryos (n)	strong decrease	decrease	normal	increase	strong increase	#dead embryos			concentration	region	#embryos (n)	strong decrease	decrease	normal	increase	strong increase	#dead embryos
							DEAD											DEAD
	JS28	30µM	telencephalon	15						15			30µM	telencephalon	10						10			30µM	telencephalon	25	0	0	0	0	0	25
			Pretectum	15										Pretectum											Pretectum		0	0	0	0	0
			DC1	15										DC1											DC1		0	0	0	0	0
			DC2	15										DC2											DC2		0	0	0	0	0
			DC3	15										DC3											DC3		0	0	0	0	0
			DC 4,5,6	15										DC 4,5,6											DC 4,5,6		0	0	0	0	0
			LC	15										LC											LC		0	0	0	0	0
			MO	15										MO											MO		0	0	0	0	0
		10µM	telencephalon	15						15
			Pretectum	15
			DC1	15
			DC2	15
			DC3	15
			DC 4,5,6	15
			LC	15
			MO	15
		3µM	telencephalon	15	0	2	1	0	0	12
			Pretectum	15	0	2	1	0	0
			DC1	15	0	0	3	0	0
			DC2	15	0	0	3	0	0
			DC3	15	0	0	3	0	0
			DC 4,5,6	15	0	0	3	2	0
			LC	15	0	0	3	0	0
			MO	15	0	1	2	0	0
		1µM	telencephalon	12	0	0	12	0	0	3
			Pretectum	12	0	0	12	0	0
			DC1	12	0	0	12	0	0
			DC2	12	0	0	10	2	0
			DC3	12	0	0	12	0	0
			DC 4,5,6	12	0	0	10	2	0
			LC	12	0	0	12	0	0
			MO	12	0	0	12	0	0
	compound	concentration	region	#embryos (n)	strong decrease	decrease	normal	increase	strong increase	#dead embryos			concentration	region	#embryos (n)	strong decrease	decrease	normal	increase	strong increase	#dead embryos			concentration	region	#embryos (n)	strong decrease	decrease	normal	increase	strong increase	#dead embryos
	JS08	30µM	telencephalon	14	0	1	13	0	0	1			30µM	telencephalon	10	0	0	7	0	0	3			30µM	telencephalon	24	0	1	20	0	0	4
			Pretectum	14	1	0	13	0	0					Pretectum	10	0	0	7	0	0					Pretectum	24	1	0	20	0	0
			DC1	14	0	0	14	0	0					DC1	10	0	0	7	0	0					DC1	24	0	0	21	0	0
			DC2	14	0	1	13	0	0					DC2	10	0	0	7	0	0					DC2	24	0	1	20	0	0
			DC3	14	0	0	14	0	0					DC3											DC3	14	0	0	14	0	0
			DC 4,5,6	14	0	1	10	2	0					DC 4,5,6	10	0	0	4	3	0					DC 4,5,6	24	0	1	14	5	0
			LC	14	0	0	14	0	0					LC	10	0	0	7	0	0					LC	24	0	0	21	0	0
			MO	14	0	0	14	0	0					MO	10	0	0	7	0	0					MO	24	0	0	21	0	0
		10µM	telencephalon	14	0	0	14	0	0	1
			Pretectum	14	0	0	14	0	0
			DC1	14	0	0	14	0	0
			DC2	14	0	0	14	0	0
			DC3	14	0	0	14	0	0
			DC 4,5,6	14	0	0	14	0	0
			LC	14	0	0	14	0	0
			MO	14	0	0	14	0	0
		3µM	telencephalon	16	0	0	16	0	0	0
			Pretectum	16	0	0	16	0	0
			DC1	16	0	0	16	0	0
			DC2	16	0	1	14	1	0
			DC3	16	0	0	16	0	0
			DC 4,5,6	16	0	1	14	1	0
			LC	16	0	0	16	0	0
			MO	16	0	0	16	0	0
		1µM	telencephalon	12	0	0	11	1	0	0
			Pretectum	12	0	0	11	1	0
			DC1	12	0	0	11	1	0
			DC2	12	0	0	11	1	0
			DC3	12	0	0	11	1	0
			DC 4,5,6	12	0	0	11	1	0
			LC	12	0	0	11	1	0
			MO	12	0	0	11	1	0
	compound	concentration	region	#embryos (n)	strong decrease	decrease	normal	increase	strong increase	#dead embryos			concentration	region	#embryos (n)	strong decrease	decrease	normal	increase	strong increase	#dead embryos			concentration	region	#embryos (n)	strong decrease	decrease	normal	increase	strong increase	#dead embryos
						DEAD
	Ex-527	30µM	telencephalon	8						8			30µM	telencephalon	9	0	1	5	0	0	3			30µM	telencephalon	17	0	1	5	0	0	11
			Pretectum											Pretectum		0	0	6	0	0					Pretectum		0	0	6	0	0
			DC1											DC1		0	1	5	0	0					DC1		0	1	5	0	0
			DC2											DC2		0	1	5	0	0					DC2		0	1	5	0	0
			DC3											DC3											DC3		0	0	0	0	0
			DC 4,5,6											DC 4,5,6		0	1	5	0	0					DC 4,5,6		0	1	5	0	0
			LC											LC		0	0	6	0	0					LC		0	0	6	0	0
			MO											MO		0	0	6	0	0					MO		0	0	6	0	0
		10µM	telencephalon	12		DEAD				12
			Pretectum
			DC1
			DC2
			DC3
			DC 4,5,6
			LC
			MO
		3µM	telencephalon	9		DEAD				9
			Pretectum
			DC1
			DC2
			DC3
			DC 4,5,6
			LC
			MO
		1µM	telencephalon	12	0	2	10	0	0	0
			Pretectum		0	0	12	0	0
			DC1		0	0	12	0	0
			DC2		0	0	12	0	0
			DC3		0	0	12	0	0
			DC 4,5,6		0	2	10	0	0
			LC		0	0	12	0	0
			MO		0	0	12	0	0
	compound	concentration	region	#embryos (n)	strong decrease	decrease	normal	increase	strong increase	#dead embryos			concentration	region	#embryos (n)	strong decrease	decrease	normal	increase	strong increase	#dead embryos			concentration	region	#embryos (n)	strong decrease	decrease	normal	increase	strong increase	#dead embryos
						DEAD												DEAD
	C646	30µM	telencephalon	14						14			30µM	telencephalon	10						10			30µM	telencephalon	24	0	0	0	0	0	24
			Pretectum											Pretectum											Pretectum		0	0	0	0	0
			DC1											DC1											DC1		0	0	0	0	0
			DC2											DC2											DC2		0	0	0	0	0
			DC3											DC3											DC3		0	0	0	0	0
			DC 4,5,6											DC 4,5,6											DC 4,5,6		0	0	0	0	0
			LC											LC											LC		0	0	0	0	0
			MO											MO											MO		0	0	0	0	0
		10µM	telencephalon			DEAD
			Pretectum	14						14
			DC1
			DC2
			DC3
			DC 4,5,6
			LC
			MO
		3µM	telencephalon	11	0	0	11	0	0	0
			Pretectum	11	0	0	11	0	0
			DC1	11	0	0	11	0	0
			DC2	11	0	0	9	2	0
			DC3	11	0	0	11	0	0
			DC 4,5,6	11	0	0	9	2	0
			LC	11	0	0	11	0	0
			MO	11	0	0	11	0	0
		1µM	telencephalon	11	0	0	11	0	0	0
			Pretectum	11	0	0	10	1	0
			DC1	11	0	0	11	0	0
			DC2	11	0	0	11	0	0
			DC3	11	0	0	9	2	0
			DC 4,5,6	11	0	0	9	2	0
			LC	11	0	0	11	0	0
			MO	11	0	11	0	0	0
	compound	concentration	region	#embryos (n)	strong decrease	decrease	normal	increase	strong increase	#dead embryos			concentration	region	#embryos (n)	strong decrease	decrease	normal	increase	strong increase	#dead embryos			concentration	region	#embryos (n)	strong decrease	decrease	normal	increase	strong increase	#dead embryos
	Curcumin	30µM	telencephalon	12	0	2	8	0	0	2			30µM	telencephalon	10	0	3	5	0	0	2			30µM	telencephalon	22	0	5	13	0	0	4
			Pretectum	12	0	0	10	0	0					Pretectum	10	0	0	8	0	0					Pretectum	22	0	0	18	0	0
			DC1	12	0	0	10	0	0					DC1	10	0	0	8	0	0					DC1	22	0	0	18	0	0
			DC2	12	0	0	10	0	0					DC2	10	0	0	8	0	0					DC2	22	0	0	18	0	0
			DC3	12	0	0	10	0	0					DC3											DC3	12	0	0	10	0	0
			DC 4,5,6	12	0	2	8	0	0					DC 4,5,6	10	0	0	6	2	0					DC 4,5,6	22	0	2	14	2	0
			LC	12	0	0	10	0	0					LC	10	0	0	8	0	0					LC	22	0	0	18	0	0
			MO	12	0	0	10	0	0					MO	10	0	1	7	0	0					MO	22	0	1	17	0	0
		10µM	telencephalon	12	0	0	12	0	0
			Pretectum	12	0	0	12	0	0
			DC1	12	0	0	12	0	0
			DC2	12	0	0	12	0	0
			DC3	12	0	0	12	0	0
			DC 4,5,6	12	0	0	10	2	0
			LC	12	0	0	10	2	0
			MO	12	0	0	12	0	0
					0	0	12	0	0
		3µM	telencephalon	15	0	0	15	0	0
			Pretectum	15	0	0	15	0	0
			DC1	15	0	0	15	0	0
			DC2	15	0	0	15	0	0
			DC3	15	0	0	15	0	0
			DC 4,5,6	15	0	0	15	0	0
			LC	15	0	0	15	0	0
			MO	15	0	0	15	0	0
		1µM	telencephalon	13	0	0	13	0	0
			Pretectum	13	0	0	13	0	0
			DC1	13	0	0	13	0	0
			DC2	13	0	0	13	0	0
			DC3	13	0	0	13	0	0
			DC 4,5,6	13	0	0	12	1	0
			LC	13	0	0	13	0	0
			MO	13	0	0	13	0	0
	compound	concentration	region	#embryos (n)	strong decrease	decrease	normal	increase	strong increase	#dead embryos			concentration	region	#embryos (n)	strong decrease	decrease	normal	increase	strong increase	#dead embryos			concentration	region	#embryos (n)	strong decrease	decrease	normal	increase	strong increase	#dead embryos			compound	concentration	region	#embryos (n)	strong decrease	decrease	normal	increase	strong increase	#dead embryos
	SGC-CBP30	30µM	telencephalon	14	0	0	14	0	0	0			30µM	telencephalon	10	0	3	7	0	0	0			30µM	telencephalon	24	0	3	21	0	0	0			SGC-CBP30	30µM	telencephalon	9	0	0	9	0	0	0
			Pretectum	14	0	0	14	0	0					Pretectum	10	0	1	9	0	0					Pretectum	24	0	1	23	0	0						Pretectum	9	0	0	9	0	0
			DC1	14	0	0	14	0	0					DC1	10	0	0	10	0	0					DC1	24	0	0	24	0	0						DC1	9	0	0	9	0	0
			DC2	14	0	0	14	0	0					DC2	10	0	0	10	0	0					DC2	24	0	0	24	0	0						DC2	9	0	0	9	0	0
			DC3	14	0	0	14	0	0					DC3											DC3	14	0	0	14	0	0						DC3	9	0	0	9	0	0
			DC 4,5,6	14	0	0	14	0	0					DC 4,5,6	10	0	0	10	0	0					DC 4,5,6	24	0	0	24	0	0						DC 4,5,6	9	0	0	9	0	0
			LC	14	0	0	14	0	0					LC	10	0	0	10	0	0					LC	24	0	0	24	0	0						LC	9	0	0	9	0	0
			MO	14	0	0	14	0	0					MO	10	0	2	8	0	0					MO	24	0	2	22	0	0						MO	9	0	0	9	0	0
		10µM	telencephalon	13	0	1	12	0	0	0																										10µM	telencephalon	4	0	0	4	0	0	0
			Pretectum	13	0	0	11	2	0																												Pretectum	4	0	0	4	0	0
			DC1	13	0	0	13	0	0																												DC1	4	0	0	4	0	0
			DC2	13	0	0	13	0	0																												DC2	4	0	0	4	0	0
			DC3	13	0	0	13	0	0																												DC3	4	0	0	4	0	0
			DC 4,5,6	13	0	0	13	0	0																												DC 4,5,6	4	0	0	4	0	0
			LC	13	0	0	13	0	0																												LC	4	0	0	4	0	0
			MO	13	0	0	13	0	0																												MO	4	0	0	4	0	0
																																							0	0	4	0	0
		3µM	telencephalon	10	0	0	10	0	0	0																										3µM	telencephalon	9	0	0	9	0	0	0
			Pretectum	10	0	0	10	0	0																												Pretectum	9	0	0	9	0	0
			DC1	10	0	0	10	0	0																												DC1	9	0	0	9	0	0
			DC2	10	0	0	10	0	0																												DC2	9	0	0	9	0	0
			DC3	10	0	0	10	0	0																												DC3	9	0	0	9	0	0
			DC 4,5,6	10	0	0	10	0	0																												DC 4,5,6	9	0	0	9	0	0
			LC	10	0	0	10	0	0																												LC	9	0	0	9	0	0
			MO	10	0	0	10	0	0																												MO	9	0	0	9	0	0
																																							0	0	9	0	0
		1µM	telencephalon	12	0	0	12	0	0	0																										1µM	telencephalon	10	0	0	10	0	0	0
			Pretectum	12	0	0	12	0	0																												Pretectum	10	0	0	10	0	0
			DC1	12	0	0	12	0	0																												DC1	10	0	0	10	0	0
			DC2	12	0	0	12	0	0																												DC2	10	0	0	10	0	0
			DC3	12	0	0	12	0	0																												DC3	10	0	0	10	0	0
			DC 4,5,6	12	0	0	12	0	0																												DC 4,5,6	10	0	0	10	0	0
			LC	12	0	0	12	0	0																												LC		0	0	10	0	0
			MO	12	0	0	12	0	0																												MO		0	0	10	0	0
																																							0	0	10	0	0
	compound	concentration	region	#embryos (n)	strong decrease	decrease	normal	increase	strong increase	#dead embryos			concentration	region	#embryos (n)	strong decrease	decrease	normal	increase	strong increase	#dead embryos			concentration	region	#embryos (n)	strong decrease	decrease	normal	increase	strong increase	#dead embryos
	LP99	30µM	telencephalon	13	0	0	13	0	0	0			30µM	telencephalon	10	0	0	10	0	0	0			30µM	telencephalon	23	0	0	23	0	0	0
			Pretectum	13	0	0	13	0	0					Pretectum	10	0	1	9	0	0					Pretectum	23	0	1	22	0	0
			DC1	13	0	0	13	0	0					DC1	10	0	0	10	0	0					DC1	23	0	0	23	0	0
			DC2	13	0	0	13	0	0					DC2	10	0	0	10	0	0					DC2	23	0	0	23	0	0
			DC3	13	0	0	13	0	0					DC3											DC3	13	0	0	13	0	0
			DC 4,5,6	13	0	0	13	0	0					DC 4,5,6	10	0	0	9	1	0					DC 4,5,6	23	0	0	22	1	0
			LC	13	0	0	13	0	0					LC	10	0	0	10	0	0					LC	23	0	0	23	0	0
			MO	13	0	0	13	0	0					MO	10	0	0	10	0	0					MO	23	0	0	23	0	0
		10µM	telencephalon	7	0	0	7	0	0	0
			Pretectum	7	0	0	7	0	0
			DC1	7	0	0	7	0	0
			DC2	7	0	0	7	0	0
			DC3	7	0	0	7	0	0
			DC 4,5,6	7	0	0	7	0	0
			LC	7	0	0	7	0	0
			MO	7	0	0	7	0	0
		3µM	telencephalon	11	0	0	11	0	0	0
			Pretectum	11	0	0	11	0	0
			DC1	11	0	0	11	0	0
			DC2	11	0	0	11	0	0
			DC3	11	0	0	11	0	0
			DC 4,5,6	11	0	0	11	0	0
			LC	11	0	0	11	0	0
			MO	11	0	0	11	0	0
		1µM	telencephalon	9	0	0	9	0	0	0
			Pretectum	9	0	0	9	0	0
			DC1	9	0	0	9	0	0
			DC2	9	0	0	9	0	0
			DC3	9	0	0	9	0	0
			DC 4,5,6	9	0	0	9	0	0
			LC	9	0	0	9	0	0
			MO	9	0	0	9	0	0
	compound	concentration	region	#embryos (n)	strong decrease	decrease	normal	increase	strong increase	#dead embryos			concentration	region	#embryos (n)	strong decrease	decrease	normal	increase	strong increase	#dead embryos			concentration	region	#embryos (n)	strong decrease	decrease	normal	increase	strong increase	#dead embryos
	NI-57	30µM	telencephalon	12	0	0	12	0	0	0			30µM	telencephalon	10	0	2	7	0	0	1			30µM	telencephalon	22	0	2	19	0	0	1
			Pretectum	12	0	0	12	0	0					Pretectum	10	0	2	7	0	0					Pretectum	22	0	2	19	0	0
			DC1	12	0	0	12	0	0					DC1	10	0	2	7	0	0					DC1	22	0	2	19	0	0
			DC2	12	0	0	12	0	0					DC2	10	0	0	9	0	0					DC2	22	0	0	21	0	0
			DC3	12	0	0	12	0	0					DC3											DC3	12	0	0	12	0	0
			DC 4,5,6	12	0	0	12	0	0					DC 4,5,6	10	0	0	9	0	0					DC 4,5,6	22	0	0	21	0	0
			LC	12	0	0	12	0	0					LC	10	0	0	9	0	0					LC	22	0	0	21	0	0
			MO	12	0	0	12	0	0					MO	10	0	0	9	0	0					MO	22	0	0	21	0	0
		10µM	telencephalon	10	0	0	10	0	0	0
			Pretectum	10	0	0	10	0	0
			DC1	10	0	0	10	0	0
			DC2	10	0	0	10	0	0
			DC3	10	0	0	10	0	0
			DC 4,5,6	10	0	0	10	0	0
			LC	10	0	0	10	0	0
			MO	10	0	0	10	0	0
		3µM	telencephalon	12	0	0	12	0	0	0
			Pretectum	12	0	0	12	0	0
			DC1	12	0	0	12	0	0
			DC2	12	0	0	12	0	0
			DC3	12	0	0	12	0	0
			DC 4,5,6	12	0	0	12	0	0
			LC	12	0	0	12	0	0
			MO	12	0	0	12	0	0
		1µM	telencephalon	12	0	0	12	0	0	0
			Pretectum	12	0	0	12	0	0
			DC1	12	0	0	12	0	0
			DC2	12	0	0	12	0	0
			DC3	12	0	0	12	0	0
			DC 4,5,6	12	0	0	12	0	0
			LC	12	0	0	12	0	0
			MO	12	0	0	12	0	0
	compound	concentration	region	#embryos (n)	strong decrease	decrease	normal	increase	strong increase	#dead embryos			concentration	region	#embryos (n)	strong decrease	decrease	normal	increase	strong increase	#dead embryos			concentration	region	#embryos (n)	strong decrease	decrease	normal	increase	strong increase	#dead embryos
	PFI-3	30µM	telencephalon	6	0	0	5	1	0	0			30µM	telencephalon	10	0	0	5	0	0	5			30µM	telencephalon	16	0	0	10	1	0	5
			Pretectum	6	0	0	4	2	0					Pretectum	10	0	0	5	0	0					Pretectum	16	0	0	9	2	0
			DC1	6	0	0	6	0	0					DC1	10	0	0	5	0	0					DC1	16	0	0	11	0	0
			DC2	6	0	0	6	0	0					DC2	10	0	0	5	0	0					DC2	16	0	0	11	0	0
			DC3	6	0	0	6	0	0					DC3											DC3	6	0	0	6	0	0
			DC 4,5,6	6	0	0	6	0	0					DC 4,5,6	10	0	0	4	1	0					DC 4,5,6	16	0	0	10	1	0
			LC	6	0	0	6	0	0					LC	10	0	0	5	0	0					LC	16	0	0	11	0	0
			MO	6	0	0	6	0	0					MO	10	0	0	5	0	0					MO	16	0	0	11	0	0
		10µM	telencephalon	9	0	0	9	0	0	0
			Pretectum	9	0	0	9	0	0
			DC1	9	0	0	9	0	0
			DC2	9	0	0	9	0	0
			DC3	9	0	0	9	0	0
			DC 4,5,6	9	0	0	8	1	0
			LC	9	0	0	9	0	0
			MO	9	0	0	9	0	0
		3µM	telencephalon	13	0	0	13	0	0	0
			Pretectum	13	0	0	13	0	0
			DC1	13	0	0	13	0	0
			DC2	13	0	0	13	0	0
			DC3	13	0	0	13	0	0
			DC 4,5,6	13	0	0	13	0	0
			LC	13	0	0	13	0	0
			MO	13	0	0	13	0	0
		1µM	telencephalon	14	0	0	14	0	0	0
			Pretectum	14	0	0	14	0	0
			DC1	14	0	0	14	0	0
			DC2	14	0	0	14	0	0
			DC3	14	0	0	14	0	0
			DC 4,5,6	14	0	0	14	0	0
			LC	14	0	0	14	0	0
			MO	14	0	0	14	0	0
	compound	concentration	region	#embryos (n)	strong decrease	decrease	normal	increase	strong increase	#dead embryos			concentration	region	#embryos (n)	strong decrease	decrease	normal	increase	strong increase	#dead embryos			concentration	region	#embryos (n)	strong decrease	decrease	normal	increase	strong increase	#dead embryos
	SGC-0946	30µM	telencephalon	11	0	0	11	0	0	0			30µM	telencephalon	11	0	0	11	0	0	0			30µM	telencephalon	22	0	0	22	0	0	0
			Pretectum	11	0	0	11	0	0					Pretectum	11	0	1	10	0	0					Pretectum	22	0	1	21	0	0
			DC1	11	0	0	11	0	0					DC1	11	0	0	11	0	0					DC1	22	0	0	22	0	0
			DC2	11	0	0	11	0	0					DC2	11	0	0	11	0	0					DC2	22	0	0	22	0	0
			DC3	11	0	0	11	0	0					DC3											DC3	11	0	0	11	0	0
			DC 4,5,6	11	0	0	10	1	0					DC 4,5,6	11	0	0	9	2	0					DC 4,5,6	22	0	0	19	3	0
			LC	11	0	0	11	0	0					LC	11	0	1	10	0	0					LC	22	0	1	21	0	0
			MO	11	0	0	11	0	0					MO	11	0	2	9	0	0					MO	22	0	2	20	0	0
		10µM	telencephalon	11	0	1	10	0	0	0
			Pretectum	11	0	1	10	0	0
			DC1	11	0	0	11	0	0
			DC2	11	0	0	11	0	0
			DC3	11	0	0	11	0	0
			DC 4,5,6	11	0	1	10	0	0
			LC	11	0	0	11	0	0
			MO	11	0	0	11	0	0
		3µM	telencephalon	8	0	0	8	0	0	0
			Pretectum	8	0	0	8	0	0
			DC1	8	0	0	8	0	0
			DC2	8	0	0	8	0	0
			DC3	8	0	0	8	0	0
			DC 4,5,6	8	0	0	8	0	0
			LC	8	0	0	8	0	0
			MO	8	0	0	8	0	0
		1µM	telencephalon	6	0	0	6	0	0	0
			Pretectum	6	0	0	6	0	0
			DC1	6	0	0	6	0	0
			DC2	6	0	0	6	0	0
			DC3	6	0	0	6	0	0
			DC 4,5,6	6	0	0	6	0	0
			LC	6	0	0	6	0	0
			MO	6	0	0	6	0	0
	compound	concentration	region	#embryos (n)	strong decrease	decrease	normal	increase	strong increase	#dead embryos			concentration	region	#embryos (n)	strong decrease	decrease	normal	increase	strong increase	#dead embryos			concentration	region	#embryos (n)	strong decrease	decrease	normal	increase	strong increase	#dead embryos
	UNC0631	30µM	telencephalon	9	2	0	7	0	0	0			30µM	telencephalon	11	0	0	11	0	0	0			30µM	telencephalon	20	2	0	18	0	0	0
			Pretectum	9	2	0	7	0	0					Pretectum	11	0	1	10	0	0					Pretectum	20	2	1	17	0	0
			DC1	9	2	0	7	0	0					DC1	11	0	0	11	0	0					DC1	20	2	0	18	0	0
			DC2	9	2	0	7	0	0					DC2	11	0	0	11	0	0					DC2	20	2	0	18	0	0
			DC3	9	2	0	7	0	0					DC3											DC3	9	2	0	7	0	0
			DC 4,5,6	9	2	0	7	0	0					DC 4,5,6	11	0	3	8	0	0					DC 4,5,6	20	2	3	15	0	0
			LC	9	2	0	7	0	0					LC	11	0	0	11	0	0					LC	20	2	0	18	0	0
			MO	9	2	0	7	0	0					MO	11	0	0	11	0	0					MO	20	2	0	18	0	0
		10µM	telencephalon	9	0	0	9	0	0	0
			Pretectum	9	0	0	9	0	0
			DC1	9	0	0	9	0	0
			DC2	9	0	0	9	0	0
			DC3	9	0	0	9	0	0
			DC 4,5,6	9	0	0	9	0	0
			LC	9	0	0	9	0	0
			MO	9	0	0	9	0	0
		3µM	telencephalon	10	2	0	8	0	0	0
			Pretectum	10	2	0	8	0	0
			DC1	10	2	0	8	0	0
			DC2	10	2	0	8	0	0
			DC3	10	2	0	8	0	0
			DC 4,5,6	10	2	0	8	0	0
			LC	10	2	0	8	0	0
			MO	10	2	0	8	0	0
		1µM	telencephalon	8	0	0	8	0	0	0
			Pretectum	8	0	0	8	0	0
			DC1	8	0	0	8	0	0
			DC2	8	0	0	8	0	0
			DC3	8	0	0	8	0	0
			DC 4,5,6	8	0	0	8	0	0
			LC	8	0	0	8	0	0
			MO	8	0	0	8	0	0
	compound	concentration	region	#embryos (n)	strong decrease	decrease	normal	increase	strong increase	#dead embryos			concentration	region	#embryos (n)	strong decrease	decrease	normal	increase	strong increase	#dead embryos			concentration	region	#embryos (n)	strong decrease	decrease	normal	increase	strong increase	#dead embryos
																		DEAD
	LLY507	30µM	telencephalon	11	0	0	11	0	0	11			30µM	telencephalon	10						10			30µM	telencephalon	21	0	0	11	0	0	21
			Pretectum	11	0	0	11	0	0	0				Pretectum	10										Pretectum	21	0	0	11	0	0
			DC1	11	0	0	11	0	0					DC1	10										DC1	21	0	0	11	0	0
			DC2	11	0	0	11	0	0					DC2	10										DC2	21	0	0	11	0	0
			DC3	11	0	0	11	0	0					DC3											DC3	11	0	0	11	0	0
			DC 4,5,6	11	0	0	11	0	0					DC 4,5,6	10										DC 4,5,6	21	0	0	11	0	0
			LC	11	0	0	11	0	0					LC	10										LC	21	0	0	11	0	0
			MO	11	0	0	11	0	0					MO	10										MO	21	0	0	11	0	0
		10µM	telencephalon	8	0	0	8	0	0	0
			Pretectum	8	0	0	8	0	0
			DC1	8	0	0	8	0	0
			DC2	8	0	0	8	0	0
			DC3	8	0	0	8	0	0
			DC 4,5,6	8	0	0	7	1	0
			LC	8	0	0	8	0	0
			MO	8	0	0	8	0	0
		3µM	telencephalon	8	0	0	8	0	0	0
			Pretectum	8	0	0	8	0	0
			DC1	8	0	0	8	0	0
			DC2	8	0	0	8	0	0
			DC3	8	0	0	8	0	0
			DC 4,5,6	8	0	0	8	0	0
			LC	8	0	0	8	0	0
			MO	8	0	0	8	0	0
		1µM	telencephalon	2	0	0	2	0	0	0
			Pretectum	2	0	0	2	0	0
			DC1	2	0	0	2	0	0
			DC2	2	0	0	2	0	0
			DC3	2	0	0	2	0	0
			DC 4,5,6	2	0	0	2	0	0
			LC	2	0	0	2	0	0
			MO	2	0	0	2	0	0
	compound	concentration	region	#embryos (n)	strong decrease	decrease	normal	increase	strong increase	#dead embryos			concentration	region	#embryos (n)	strong decrease	decrease	normal	increase	strong increase	#dead embryos			concentration	region	#embryos (n)	strong decrease	decrease	normal	increase	strong increase	#dead embryos
	Tranylcypromine	30µM	telencephalon	12	0	2	8	0	0	2			30µM	telencephalon	10	0	0	10	0	0	0			30µM	telencephalon	22	0	2	18	0	0	2
			Pretectum	12	0	0	10	0	0					Pretectum	10	0	1	9	0	0					Pretectum	22	0	1	19	0	0
			DC1	12	0	0	10	0	0					DC1	10	0	1	9	0	0					DC1	22	0	1	19	0	0
			DC2	12	0	0	10	0	0					DC2	10	0	0	9	1	0					DC2	22	0	0	19	1	0
			DC3	12	0	0	10	0	0					DC3											DC3	12	0	0	10	0	0
			DC 4,5,6	12	0	2	8	0	0					DC 4,5,6	10	0	0	9	1	0					DC 4,5,6	22	0	2	17	1	0
			LC	12	0	0	10	0	0					LC	10	0	0	10	0	0					LC	22	0	0	20	0	0
			MO	12	0	0	10	0	0					MO	10		3	7							MO	22	0	3	17	0	0
		10µM	telencephalon	12	0	0	12	0	0	0
			Pretectum	12	0	0	12	0	0
			DC1	12	0	0	12	0	0
			DC2	12	0	0	12	0	0
			DC3	12	0	0	12	0	0
			DC 4,5,6	12	0	0	10	2	0
			LC	12	0	0	12	0	0
			MO	12	0	0	12	0	12
		3µM	telencephalon	15	0	0	15	0	0	0
			Pretectum	15	0	0	15	0	0
			DC1	15	0	0	15	0	0
			DC2	15	0	0	15	0	0
			DC3	15	0	0	15	0	0
			DC 4,5,6	15	0	0	15	0	0
			LC	15	0	0	15	0	0
			MO	15	0	0	15	0	0
		1µM	telencephalon	13	0	0	13	0	0	0
			Pretectum		0	0	13	0	0
			DC1		0	0	13	0	0
			DC2		0	0	13	0	0
			DC3		0	0	13	0	0
			DC 4,5,6		0	0	13	0	0
			LC		0	0	12	1	0
			MO		0	0	13	0	0
	compound	concentration	region	#embryos (n)	strong decrease	decrease	normal	increase	strong increase	#dead embryos			concentration	region	#embryos (n)	strong decrease	decrease	normal	increase	strong increase	#dead embryos			concentration	region	#embryos (n)	strong decrease	decrease	normal	increase	strong increase	#dead embryos
																		DEAD
	Namoline	30µM	telencephalon	12						12			30µM	telencephalon	10						10			30µM	telencephalon	22	0	0	0	0	0	22
			Pretectum											Pretectum											Pretectum		0	0	0	0	0
			DC1											DC1											DC1		0	0	0	0	0
			DC2											DC2											DC2		0	0	0	0	0
			DC3											DC3											DC3		0	0	0	0	0
			DC 4,5,6											DC 4,5,6											DC 4,5,6		0	0	0	0	0
			LC											LC											LC		0	0	0	0	0
			MO											MO											MO		0	0	0	0	0
		10µM	telencephalon	12	0	3	8	0	0	0
			Pretectum	12	0	1	10	0	0
			DC1	12	0	0	11	0	0
			DC2	12	0	0	11	0	0
			DC3	12	0	0	8	3	0
			DC 4,5,6	12	0	0	1	10	0
			LC	12	0	0	7	4	0
			MO	12	0	0	11	0	0
		3µM	telencephalon	7	0	1	6	0	0	0
			Pretectum	7	0	0	7	0	0
			DC1	7	0	0	7	0	0
			DC2	7	0	0	6	1	0
			DC3	7	0	0	7	0	0
			DC 4,5,6	7	0	0	5	2	0
			LC	7	0	0	7	0	0
			MO	7	0	0	7	0	0
		1µM	telencephalon	7	0	0	6	1	0	0
			Pretectum	7	0	0	7	0	0
			DC1	7	0	0	7	0	0
			DC2	7	0	0	7	0	0
			DC3	7	0	0	7	0	0
			DC 4,5,6	7	0	0	7	0	0
			LC	7	0	0	7	0	0
			MO	7	0	0	7	0	0
	compound	concentration	region	#embryos (n)	strong decrease	decrease	normal	increase	strong increase	#dead embryos			concentration	region	#embryos (n)	strong decrease	decrease	normal	increase	strong increase	#dead embryos			concentration	region	#embryos (n)	strong decrease	decrease	normal	increase	strong increase	#dead embryos
	CB-1007	30µM	telencephalon	12	0	0	9	0	0	3			30µM	telencephalon	9	0	0	9	0	0	0			30µM	telencephalon	21	0	0	18	0	0	3
			Pretectum	12	0	0	9	0	0					Pretectum	9	0	0	9	0	0					Pretectum		0	0	18	0	0
			DC1	12	0	0	9	0	0					DC1	9	0	0	9	0	0					DC1		0	0	18	0	0
			DC2	12	0	0	9	0	0					DC2	9	0	0	8	1	0					DC2		0	0	17	1	0
			DC3	12	0	0	9	0	0					DC3											DC3		0	0	9	0	0
			DC 4,5,6	12	0	0	9	0	0					DC 4,5,6	9	0	0	8	1	0					DC 4,5,6		0	0	17	1	0
			LC	12	0	0	9	0	0					LC	9	0	0	9	0	0					LC		0	0	18	0	0
			MO	12	0	0	9	0	0					MO	9	0	1	8	0	0					MO		0	1	17	0	0
		10µM	telencephalon	12	0	0	12	0	0	0
			Pretectum	12	0	0	12	0	0
			DC1	12	0	0	12	0	0
			DC2	12	0	0	12	0	0
			DC3	12	0	0	12	0	0
			DC 4,5,6	12	0	0	12	0	0
			LC	12	0	0	12	0	0
			MO	12	0	0	12	0	0
		3µM	telencephalon	12	0	0	12	0	0	0
			Pretectum	12	0	0	12	0	0
			DC1	12	0	0	12	0	0
			DC2	12	0	0	12	0	0
			DC3	12	0	0	12	0	0
			DC 4,5,6	12	0	0	12	0	0
			LC	12	0	0	12	0	0
			MO	12	0	0	12	0	0
		1µM	telencephalon	11	0	0	11	0	0	0
			Pretectum	11	0	0	11	0	0
			DC1	11	0	0	11	0	0
			DC2	11	0	0	11	0	0
			DC3	11	0	0	11	0	0
			DC 4,5,6	11	0	0	11	0	0
			LC	11	0	0	11	0	0
			MO	11	0	0	11	0	0
	compound	concentration	region	#embryos (n)	strong decrease	decrease	normal	increase	strong increase	#dead embryos			concentration	region	#embryos (n)	strong decrease	decrease	normal	increase	strong increase	#dead embryos			concentration	region	#embryos (n)	strong decrease	decrease	normal	increase	strong increase	#dead embryos
																		DEAD
	Deferasirox	30µM	telencephalon	12	0	0	12	0	0	0			30µM	telencephalon	10						10			30µM	telencephalon	22	0	0	12	0	0	10
			Pretectum	12	0	0	12	0	0					Pretectum	10										Pretectum	22	0	0	12	0	0
			DC1	12	0	0	12	0	0					DC1	10										DC1	22	0	0	12	0	0
			DC2	12	0	0	12	0	0					DC2	10										DC2	22	0	0	12	0	0
			DC3	12	0	0	12	0	0					DC3											DC3	12	0	0	12	0	0
			DC 4,5,6	12	0	0	12	0	0					DC 4,5,6	10										DC 4,5,6	22	0	0	12	0	0
			LC	12	0	0	12	0	0					LC	10										LC	22	0	0	12	0	0
			MO	12	0	0	12	0	0					MO	10										MO	22	0	0	12	0	0
		10µM	telencephalon	14	0	0	14	0	0	0
			Pretectum	14	0	0	14	0	0
			DC1	14	0	0	14	0	0
			DC2	14	0	0	14	0	0
			DC3	14	0	0	14	0	0
			DC 4,5,6	14	0	0	14	0	0
			LC	14	0	0	14	0	0
			MO	14	0	0	14	0	0
		3µM	telencephalon	10	0	0	10	0	0	0
			Pretectum		0	0	10	0	0
			DC1		0	0	10	0	0
			DC2		0	0	10	0	0
			DC3		0	0	10	0	0
			DC 4,5,6		0	0	10	0	0
			LC		0	0	10	0	0
			MO		0	0	10	0	0
		1µM	telencephalon	14	0	0	14	0	0	0
			Pretectum		0	0	14	0	0
			DC1		0	0	14	0	0
			DC2		0	0	14	0	0
			DC3		0	0	14	0	0
			DC 4,5,6		0	0	14	0	0
			LC		0	0	14	0	0
			MO		0	0	14	0	0
	compound	concentration	region	#embryos (n)	strong decrease	decrease	normal	increase	strong increase	#dead embryos
	GSK343
		30µM	telencephalon	9	0	0	9	0	0	0
			Pretectum	9	0	0	9	0	0
			DC1	9	0	0	9	0	0
			DC2	9	0	0	9	0	0
			DC3	9	0	0	9	0	0
			DC 4,5,6	9	0	0	9	0	0
			LC	9	0	0	9	0	0
			MO	9	0	0	9	0	0
		10µM	telencephalon	8	0	0	8	0	0	0
			Pretectum	8	0	0	8	0	0
			DC1	8	0	0	8	0	0
			DC2	8	0	0	8	0	0
			DC3	8	0	0	8	0	0
			DC 4,5,6	8	0	0	8	0	0
			LC	8	0	0	8	0	0
			MO	8	0	0	8	0	0
		3µM	telencephalon	12	0	0	12	0	0	0
			Pretectum	12	0	0	12	0	0
			DC1	12	0	0	12	0	0
			DC2	12	0	0	12	0	0
			DC3	12	0	0	12	0	0
			DC 4,5,6	12	0	0	12	0	0
			LC	12	0	0	12	0	0
			MO	12	0	0	12	0	0
		1µM	telencephalon	14	0	0	14	0	0	0
			Pretectum	14	0	0	14	0	0
			DC1	14	0	0	14	0	0
			DC2	14	0	0	14	0	0
			DC3	14	0	0	14	0	0
			DC 4,5,6	14	0	0	14	0	0
			LC	14	0	0	14	0	0
			MO	14	0	0	14	0	0
	compound	concentration	region	#embryos (n)	strong decrease	decrease	normal	increase	strong increase	#dead embryos
	PFI2
		30µM	telencephalon	14	0	0	14	0	0	0
			Pretectum	14	0	0	14	0	0
			DC1	14	0	0	14	0	0
			DC2	14	0	0	14	0	0
			DC3	14	0	0	14	0	0
			DC 4,5,6	14	0	0	14	0	0
			LC	14	0	0	14	0	0
			MO	14	0	0	14	0	0
		10µM	telencephalon	13	0	0	13	0	0	0
			Pretectum	13	0	0	13	0	0
			DC1	13	0	0	13	0	0
			DC2	13	0	0	13	0	0
			DC3	13	0	0	13	0	0
			DC 4,5,6	13	0	0	13	0	0
			LC	13	0	0	13	0	0
			MO	13	0	0	13	0	0
		3µM	telencephalon	8	0	0	8	0	0	0
			Pretectum	8	0	0	8	0	0
			DC1	8	0	0	8	0	0
			DC2	8	0	0	8	0	0
			DC3	8	0	0	8	0	0
			DC 4,5,6	8	0	0	8	0	0
			LC	8	0	0	8	0	0
			MO	8	0	0	8	0	0
		1µM	telencephalon	11	0	0	11	0	0	0
			Pretectum	11	0	0	11	0	0
			DC1	11	0	0	11	0	0
			DC2	11	0	0	11	0	0
			DC3	11	0	0	11	0	0
			DC 4,5,6	11	0	0	11	0	0
			LC	11	0	0	11	0	0
			MO	11	0	0	11	0	0
	compound	concentration	region	#embryos (n)	strong decrease	decrease	normal	increase	strong increase	#dead embryos
	UNC1215
		30µM	telencephalon	13	0	11	2	0	0	0
			Pretectum	13	0	5	7	0	0
			DC1	13	0	0	13	0	0
			DC2	13	0	0	13	0	0
			DC3	13	0	0	13	0	0
			DC 4,5,6	13	0	1	12	0	0
			LC	13	0	0	13	0	0
			MO	13	0	0	13	0	0
		10µM	telencephalon	13	0	13	0	0	0	0
			Pretectum	13	0	0	13	0	0
			DC1	13	0	0	13	0	0
			DC2	13	0	0	13	0	0
			DC3	13	0	0	13	0	0
			DC 4,5,6	13	0	1	12	0	0
			LC	13	0	0	13	0	0
			MO	13	0	0	13	0	0
		3µM	telencephalon	10	0	5	5	0	0	0
			Pretectum	10	0	1	9	0	0
			DC1	10	0	0	10	0	0
			DC2	10	0	0	10	0	0
			DC3	10	0	0	10	0	0
			DC 4,5,6	10	0	0	10	0	0
			LC	10	0	0	10	0	0
			MO	10	0	0	10	0	0
		1µM	telencephalon	13	0	9	4	1	0	0
			Pretectum	13	0	1	12	0	0
			DC1	13	0	0	13	0	0
			DC2	13	0	0	13	0	0
			DC3	13	0	0	13	0	0
			DC 4,5,6	13	0	0	13	0	0
			LC	13	0	0	13	0	0
			MO	13	0	0	13	0	0
