# Supplementary material for: Chemical Genetics Screen Identifies Epigenetic Mechanisms Involved in Dopaminergic and Noradrenergic Neurogenesis in Zebrafish
Source: Front Genet. 2020 Feb 25;11:80. doi: 10.3389/fgene.2020.00080 (PMC7052299; doi:10.3389/fgene.2020.00080)
Supplement: Supplementary file 5 [file Table_4.xlsx]

## Sheet: th WISH_cell numbers
Secondary screen CA cell counts
	Experiment	30µM Vorinostat												Experiment	1% DMSO
		embryo #	treatment condition	telencephalon	pretectum	retina	DC1	DC3	DC2	DC4/5/6	LC	MO			embryo #	treatment condition	telencephalon	pretectum	retina	DC1	DC3	DC2	DC4/5/6	LC	MO
														MW076	1	1%DMSO	32	36		37	5	18	79	15	90
	MW076	1	30µM Vorinostat	17	28		23	6	10	56	9	64			2	1%DMSO	30	36		22	9	15	81	10	77
		2	30µM Vorinostat	29	35		26	8	12	59	10	63			3	1%DMSO	37	27		29	5	11	65	17	71
		3	30µM Vorinostat	22	37		30	3	12	61	10	65			4	1%DMSO	27	28		28	5	15	64	16	68
		4	30µM Vorinostat	20	26		22	4	14	58	14	70			5	1%DMSO	27	29		20	6	16	79	12	86
		5	30µM Vorinostat	24	27		31	5	10	85	17	71			6	1%DMSO	36	40		36	6	12	65	13	59
		6	30µM Vorinostat	20	27		26	4	10	47	15	78			7	1%DMSO	35	36		33	4	13	83	16	75
	MW077	7	30µM Vorinostat	29	35		27	5	11	57	15	83			8	1%DMSO	35	29		38	5	16	71	18	74
		8	30µM Vorinostat	8	20		25	9	12	80	18	33			9	1%DMSO	21	36		31	7	20	71	19	74
		9	30µM Vorinostat	12	26		25	5	14	66	15	41		MW077	10	1%DMSO	25	32		30	8	15	62	16	64
		10	30µM Vorinostat	3	20		21	6	11	71	11	33			11	1%DMSO	28	29		29	7	10	66	12	60
		11	30µM Vorinostat	16	21		33	4	14	84	8	40			12	1%DMSO	25	23		28	8	13	73	17	67
		12	30µM Vorinostat	16	37		35	5	14	69	8	42			13	1%DMSO	31	32		26	5	15	52	18	76
		13	30µM Vorinostat	10	29		35	6	15	67	14	19			14	1%DMSO	26	28		33	7	13	59	15	76
	MW079	14	30µM Vorinostat	33	39		33	9	11	61	18	58			15	1%DMSO	27	24		23	5	13	64	13	75
		15	30µM Vorinostat	28	18		33	12	15	52	10	63			16	1%DMSO	26	28		22	5	11	75	15	51
		16	30µM Vorinostat	25	20		38	8	17	85	14	70			17	1%DMSO	27	19		27	8	11	68	16	50
		17	30µM Vorinostat	32	31		32	6	14	53	14	58		MW079	18	1%DMSO	30	25		29	6	11	53	12	72
		18	30µM Vorinostat	26	22		33	7	13	54	15	55			19	1%DMSO	32	35		35	5	12	77	11	76
		19	30µM Vorinostat	16	40		31	6	9	51	10	53			20	1%DMSO	34	30		26	5	10	61	11	43
															21	1%DMSO	27	26		28	7	13	64	10	27
	PS011	20	30µM Vorinostat	38	37	72			16	51	14				22	1%DMSO	23	20		31	8	12	54	19	63
		21	30µM Vorinostat	39	33	63			9	61	15				23	1%DMSO	29	32		35	8	19	62	15	58
		22	30µM Vorinostat	27	31	59			10	50	11				24	1%DMSO	23	24		36		12	50	14	63
		23	30µM Vorinostat	36	22	43			15	54	14				25	1%DMSO	24	21		36	12	9	69	10	60
		24	30µM Vorinostat	42	27	54			13	39	11
		25	30µM Vorinostat	33	22	56			15	45	11			PS011	26	1%DMSO	39	33	72			15	56	15
		26	30µM Vorinostat	24	31	18			14	68	14				27	1%DMSO	42	33	75			18	65	16
		27	30µM Vorinostat	27	24	44			17	58	9				28	1%DMSO	32	45	77			18	62	12
	PS013	28	30µM Vorinostat	23	33	56			13	67	12				29	1%DMSO	36	40	76			15	69	14
		29	30µM Vorinostat	24	39	63			10	58	12				30	1%DMSO	32	30	62			25	52	10
		30	30µM Vorinostat	32	30	62			13	74	15				31	1%DMSO	44	36	80			13	56	15
		31	30µM Vorinostat	22	26	48			13	69	15				32	1%DMSO	30	28	58			18	59	16
		32	30µM Vorinostat	29	31	60			12	77	17				33	1%DMSO	25	30	55			18	66	15
		33	30µM Vorinostat	25	31	56			12	76	15			PS013	34	1%DMSO	31	32	63			18	64	17
	PS014	34	30µM Vorinostat	20	42	62			14	79	13				35	1%DMSO	28	33	61			16	58	15
		35	30µM Vorinostat	30	36	66			15	62	15				36	1%DMSO	33	31	64			21	58	14
		36	30µM Vorinostat	29	36	65			17	69	12				37	1%DMSO	27	34	61			19	55	18
		37	30µM Vorinostat	36	40	76			15	76	22				38	1%DMSO	22	39	61			18	72	11
		38	30µM Vorinostat	31	35	66			14	76	15				39	1%DMSO	28	36	64			10	54	17
		39	30µM Vorinostat	34	29	63			18	68	18				40	1%DMSO	18	37	55			16	63	15
															41	1%DMSO	16	26	42			14	62	15
		mean		25.3077	30.0769	57.6	29.4211	6.21053	13.1538	63.9231	13.4615	55.7368		PS014	42	1%DMSO	17	36	53			10	62	14
		SD		8.76042	6.60297	12.4706	4.91388	2.20048	2.33439	11.6898	3.09368	16.9864			43	1%DMSO	25	32	57			12	47	12
		SE		1.40279	1.05732	2.78851	1.12732	0.504824	0.373802	1.87187	0.495385	3.89695			44	1%DMSO	30	39	69			14	43	19
															45	1%DMSO	30	29	59			12	52	14
															46	1%DMSO	20	29	49			10	49	14
															47	1%DMSO	23	24	47			9	53	17
															mean		28.617	31	61.8182	29.92	6.5	14.3404	62.6383	14.5745	66.2
															SD		6.04531	5.66453	9.9935	5.09837	1.81779	3.55257	9.33536	2.5516	13.6778
															SE		0.881799	0.826257	2.13062	1.01967	0.363557	0.518195	1.3617	0.372188	2.73557
	Experiment	30µM Entinostat												Experiment	1% DMSO
		embryo #	treatment condition	telencephalon	pretectum	retina	DC1	DC3	DC2	DC4/5/6	LC	MO			embryo #	treatment condition	telencephalon	pretectum	retina	DC1	DC3	DC2	DC4/5/6	LC	MO
														MW076	1	1%DMSO	32	36		37	5	18	79	15	90
	MW076	1	30 µM Entinostat	0	30		15	7	9	70	17	45			2	1%DMSO	30	36		22	9	15	81	10	77
		2	30 µM Entinostat	0	4		7	5	16	73	16	47			3	1%DMSO	37	27		29	5	11	65	17	71
		3	30 µM Entinostat	1	17		19	7	15	71	14	46			4	1%DMSO	27	28		28	5	15	64	16	68
		4	30 µM Entinostat	3	13		12	7	19	85	21	36			5	1%DMSO	27	29		20	6	16	79	12	86
	MW077	5	30 µM Entinostat	1	22		14	9	15	78	13	43			6	1%DMSO	36	40		36	6	12	65	13	59
		6	30 µM Entinostat	0	3		23	5	12	75	12	34			7	1%DMSO	35	36		33	4	13	83	16	75
		7	30 µM Entinostat	0	5		11	2	8	73	13	17			8	1%DMSO	35	29		38	5	16	71	18	74
		8	30 µM Entinostat	0	2		12	9	10	62	15	15			9	1%DMSO	21	36		31	7	20	71	19	74
		9	30 µM Entinostat	0	0		4	4	13	52	10	17		MW077	10	1%DMSO	25	32		30	8	15	62	16	64
		10	30 µM Entinostat	0	0		15	0	14	40	8	4			11	1%DMSO	28	29		29	7	10	66	12	60
	MW079	11	30 µM Entinostat	0	1		18	3	10	61	10	19			12	1%DMSO	25	23		28	8	13	73	17	67
		12	30 µM Entinostat	0	0		17	1	10	65	8	9			13	1%DMSO	31	32		26	5	15	52	18	76
		13	30 µM Entinostat	0	0		13	0	13	48	8	8			14	1%DMSO	26	28		33	7	13	59	15	76
		14	30 µM Entinostat	0	0		8	0	10	53	15	10			15	1%DMSO	27	24		23	5	13	64	13	75
		15	30 µM Entinostat	0	0		8	0	9	71	15	22			16	1%DMSO	26	28		22	5	11	75	15	51
															17	1%DMSO	27	19		27	8	11	68	16	50
	PS011	16	30 µM Entinostat	5	11	16			16	53	17			MW079	18	1%DMSO	30	25		29	6	11	53	12	72
		17	30 µM Entinostat	3	19	22			13	54	13				19	1%DMSO	32	35		35	5	12	77	11	76
		18	30 µM Entinostat	2	8	10			16	57	14				20	1%DMSO	34	30		26	5	10	61	11	43
		19	30 µM Entinostat	6	21	27			14	66	12				21	1%DMSO	27	26		28	7	13	64	10	27
		20	30 µM Entinostat	4	14	18			19	61	12				22	1%DMSO	23	20		31	8	12	54	19	63
		21	30 µM Entinostat	0	8	8			8	54	14				23	1%DMSO	29	32		35	8	19	62	15	58
		22	30 µM Entinostat	4	18	22			10	61	15				24	1%DMSO	23	24		36		12	50	14	63
		23	30 µM Entinostat	4	24	28			14	58	14				25	1%DMSO	24	21		36	12	9	69	10	60
	PS013	24	30 µM Entinostat	0	18	18			14	49	11
		25	30 µM Entinostat	9	16	25			13	56	12			PS011	26	1%DMSO	39	33	72			15	56	15
		26	30 µM Entinostat	0	6	6			13	53	16				27	1%DMSO	42	33	75			18	65	16
		27	30 µM Entinostat	5	17	22			11	66	10				28	1%DMSO	32	45	77			18	62	12
		28	30 µM Entinostat	0	12	12			16	63	13				29	1%DMSO	36	40	76			15	69	14
		29	30 µM Entinostat	0	4	4			14	68	7				30	1%DMSO	32	30	62			25	52	10
		30	30 µM Entinostat	2	25	27			11	68	16				31	1%DMSO	44	36	80			13	56	15
		31	30 µM Entinostat	0	5	5			10	73	14				32	1%DMSO	30	28	58			18	59	16
	PS014	32	30 µM Entinostat	0	5	5			15	69	11				33	1%DMSO	25	30	55			18	66	15
		33	30 µM Entinostat	0	10	10			15	73	10			PS013	34	1%DMSO	31	32	63			18	64	17
		34	30 µM Entinostat	0	4	4			18	79	24				35	1%DMSO	28	33	61			16	58	15
		35	30 µM Entinostat	8	5	13			14	83	15				36	1%DMSO	33	31	64			21	58	14
		36	30 µM Entinostat	5	2	7			15	67	11				37	1%DMSO	27	34	61			19	55	18
		37	30 µM Entinostat	0	12	12			14	70	19				38	1%DMSO	22	39	61			18	72	11
		38	30 µM Entinostat	8	3	11			16	78	12				39	1%DMSO	28	36	64			10	54	17
															40	1%DMSO	18	37	55			16	63	15
		mean		1.84211	9.57895	14.4348	13.0667	3.93333	13.2105	64.6316	13.3421	24.8			41	1%DMSO	16	26	42			14	62	15
		SD		2.68657	8.3751	8.08942	5.06341	3.34806	2.90533	10.4479	3.54337	15.4328		PS014	42	1%DMSO	17	36	53			10	62	14
		SE		0.435819	1.35862	1.68676	1.30737	0.864466	0.471307	1.69487	0.574811	3.98473			43	1%DMSO	25	32	57			12	47	12
															44	1%DMSO	30	39	69			14	43	19
															45	1%DMSO	30	29	59			12	52	14
															46	1%DMSO	20	29	49			10	49	14
															47	1%DMSO	23	24	47			9	53	17
															mean		28.617	31	61.8182	29.92	6.5	14.3404	62.6383	14.5745	66.2
															SD		6.04531	5.66453	9.9935	5.09837	1.81779	3.55257	9.33536	2.5516	13.6778
															SE		0.881799	0.826257	2.13062	1.01967	0.363557	0.518195	1.3617	0.372188	2.73557
	Experiment	10µM Mocetinostat												Experiment	1% DMSO
		embryo #	treatment condition	telencephalon	pretectum	retina	DC1	DC3	DC2	DC4/5/6	LC	MO			embryo #	treatment condition	telencephalon	pretectum	retina	DC1	DC3	DC2	DC4/5/6	LC	MO
	MW076	1	10µM Mocentinostat	0	20		15	5	11	71	15	42		MW076	1	1%DMSO	32	36		37	5	18	79	15	90
		2	10µM Mocentinostat	4	32		13	6	15	68	13	42			2	1%DMSO	30	36		22	9	15	81	10	77
		3	10µM Mocentinostat	5	26		12	4	18	62	15	34			3	1%DMSO	37	27		29	5	11	65	17	71
		4	10µM Mocentinostat	0	0		0	0	7	38	10	0			4	1%DMSO	27	28		28	5	15	64	16	68
		5	10µM Mocentinostat	0	25		22	7	14	61	11	44			5	1%DMSO	27	29		20	6	16	79	12	86
		6	10µM Mocentinostat	3	14		11	6	16	68	15	39			6	1%DMSO	36	40		36	6	12	65	13	59
	MW079	7	10µM Mocentinostat	0	12		17	5	14	49	11	31			7	1%DMSO	35	36		33	4	13	83	16	75
		8	10µM Mocentinostat	1	20		19	7	11	66	13	43			8	1%DMSO	35	29		38	5	16	71	18	74
		9	10µM Mocentinostat	0	21		11	3	14	49	15	33			9	1%DMSO	21	36		31	7	20	71	19	74
		10	10µM Mocentinostat	0	0		0	0	10	28	9	0		MW079	10	1%DMSO	30	25		29	6	11	53	12	72
		11	10µM Mocentinostat	0	0		11	5	14	31	7	0			11	1%DMSO	32	35		35	5	12	77	11	76
		12	10µM Mocentinostat	0	0		0	0	11	17	8	0			12	1%DMSO	34	30		26	5	10	61	11	43
		13	10µM Mocentinostat	0	0		5	0	9	31	5	0			13	1%DMSO	27	26		28	7	13	64	10	27
		14	10µM Mocentinostat	0	9		0	0	9	22	10	0			14	1%DMSO	23	20		31	8	12	54	19	63
		15	10µM Mocentinostat	0	0		0	0	12	36	5	0			15	1%DMSO	29	32		35	8	19	62	15	58
															16	1%DMSO	23	24		36		12	50	14	63
	PS011	16	10µM Mocentinostat	8	27	35	16	9	19	57	15	113			17	1%DMSO	24	21		36	12	9	69	10	60
		17	10µM Mocentinostat	0	15	2	26	10	15	65	10	82
		18	10µM Mocentinostat	4	12	0	14	10	21	66	11	97		PS011	18	1%DMSO	39	33	72	43	9	15	56	15	83
		19	10µM Mocentinostat	7	26	1	26	12	18	77	12	68			19	1%DMSO	42	33	75	32	9	18	65	16	100
		20	10µM Mocentinostat	3	17	0	18	10	16	61	15	81			20	1%DMSO	32	45	77	38	7	18	62	12	105
		21	10µM Mocentinostat	4	33	25	33	10	20	61	12	119			21	1%DMSO	36	40	76	30	11	15	69	14	98
		22	10µM Mocentinostat	2	17	0	13	9	22	59	11	74			22	1%DMSO	32	30	62	21	8	25	52	10	106
		23	10µM Mocentinostat	4	22	7	19	6	18	73	17	85			23	1%DMSO	44	36	80	38	9	13	56	15	107
	PS013	24	10µM Mocentinostat	0	16	0	20	14	11	56	12	64			24	1%DMSO	30	28	58	44	3	18	59	16	96
		25	10µM Mocentinostat	0	25	3	21	13	12	62	12	63			25	1%DMSO	25	30	55	26	5	18	66	15	112
		26	10µM Mocentinostat	0	15	6	18	10	11	75	10	35		PS013	26	1%DMSO	31	32	63	35	8	18	64	17	80
		27	10µM Mocentinostat	2	9	0	20	9	11	42	10	48			27	1%DMSO	28	33	61	28	5	16	58	15	79
		28	10µM Mocentinostat	0	8	0	13	6	10	47	12	57			28	1%DMSO	33	31	64	38	10	21	58	14	87
		29	10µM Mocentinostat	0	17	0	20	5	10	72	10	40			29	1%DMSO	27	34	61	37	7	19	55	18	63
		30	10µM Mocentinostat	2	4	0	23	11	10	50	8	42			30	1%DMSO	22	39	61	28	12	18	72	11	84
	PS014	31	10µM Mocentinostat	0	0	0	9	7	24	79	28	30			31	1%DMSO	28	36	64	46	8	10	54	17	76
		32	10µM Mocentinostat	3	5	6	29	5	13	72	17	50			32	1%DMSO	18	37	55	36	9	16	63	15	93
		33	10µM Mocentinostat	5	9	5	18	14	24	77	14	72			33	1%DMSO	16	26	42	35	8	14	62	15	86
		34	10µM Mocentinostat	6	0	0	19	8	22	82	11			PS014	34	1%DMSO	17	36	53	39	3	10	62	14
		35	10µM Mocentinostat	0	19	2	14	6	18	65	20				35	1%DMSO	25	32	57	32	4	12	47	12	94
		36	10µM Mocentinostat	7	26	23	15	12	15	76	16	93			36	1%DMSO	30	39	69	39	6	14	43	19	81
		37	10µM Mocentinostat	0	18	37	17	13	22	56	21	73			37	1%DMSO	30	29	59	41	4	12	52	14	102
															38	1%DMSO	20	29	49	31	9	10	49	14	96
		mean		1.89189	14.027	6.90909	15.0541	6.94595	14.7838	57.4865	12.5946	48.4			39	1%DMSO	23	24	47	43	10	9	53	17	100
		SD		2.46964	10.0761	11.6738	8.16818	4.20942	4.65555	17.0337	4.43132	33.3292
		SE		0.406006	1.65649	2.48886	1.34284	0.692024	0.765368	2.80032	0.728505	5.47929			mean		28.9744	31.8462	61.8182	33.5897	7.02632	14.6923	62.1795	14.4359	80.6316
															SD		6.5393	5.54189	9.9935	6.24802	2.37654	3.72865	9.69501	2.65365	18.4309
															SE		1.04713	0.887413	1.60024	1.00048	0.380551	0.597062	1.55244	0.424923	2.95131
	Experiment	30µM Bromosporine												Experiment	1% DMSO
		embryo #	treatment condition	telencephalon	pretectum	retina	DC1	DC3	DC2	DC4/5/6	LC	MO			embryo #	treatment condition	telencephalon	pretectum	retina	DC1	DC3	DC2	DC4/5/6	LC	MO
														MW076	1	1%DMSO	32	36		37	5	18	79	15	90
	MW076	1	30µM Bromosporine	8	22		34	7	15	74	13	58			2	1%DMSO	30	36		22	9	15	81	10	77
		2	30µM Bromosporine	12	20		25	5	14	59	10	63			3	1%DMSO	37	27		29	5	11	65	17	71
		3	30µM Bromosporine	5	12		28	3	11	80	10	48			4	1%DMSO	27	28		28	5	15	64	16	68
		4	30µM Bromosporine	0	17		25	8	16	95	13	69			5	1%DMSO	27	29		20	6	16	79	12	86
		5	30µM Bromosporine	7	18		40	5	14	78	16	38			6	1%DMSO	36	40		36	6	12	65	13	59
		6	30µM Bromosporine	4	12		35	6	15	79	10	48			7	1%DMSO	35	36		33	4	13	83	16	75
	MW079	7	30µM Bromosporine	12	13		26	12	13	26	13	26			8	1%DMSO	35	29		38	5	16	71	18	74
		8	30µM Bromosporine	18	16		27	18	16	27	16	27			9	1%DMSO	21	36		31	7	20	71	19	74
		9	30µM Bromosporine	14	15		37	14	15	37	15	37			10	1%DMSO	30	25		29	6	11	53	12	72
		10	30µM Bromosporine	13	16		32	13	16	32	16	32		MW079	11	1%DMSO	32	35		35	5	12	77	11	76
		11	30µM Bromosporine	16	20		33	16	20	33	20	33			12	1%DMSO	34	30		26	5	10	61	11	43
		12	30µM Bromosporine	0	15		22	0	15	22	15	22			13	1%DMSO	27	26		28	7	13	64	10	27
															14	1%DMSO	23	20		31	8	12	54	19	63
	PS011	13	30µM Bromosporine	17	8	18	31	1	18	68	10	91			15	1%DMSO	29	32		35	8	19	62	15	58
		14	30µM Bromosporine	19	4	4	32	7	13	70	19	66			16	1%DMSO	23	24		36		12	50	14	63
		15	30µM Bromosporine	14	11	11	45	11	11	63	12	77			17	1%DMSO	24	21		36	12	9	69	10	60
		16	30µM Bromosporine	16	8	13	31	7	16	47	14	72
		17	30µM Bromosporine	30	20	28	43	13	12	49	12	86		PS011	18	1%DMSO	39	33	72	43	9	15	56	15	83
		18	30µM Bromosporine	19	19	20	34	6	13	58	14	76			19	1%DMSO	42	33	75	32	9	18	65	16	100
		19	30µM Bromosporine	26	22	30	29	8	11	82	16	80			20	1%DMSO	32	45	77	38	7	18	62	12	105
		20	30µM Bromosporine	32	13	14	28	11	20	48	16	77			21	1%DMSO	36	40	76	30	11	15	69	14	98
	PS014	21	30µM Bromosporine	7	19	20	21	7	13	96	12	58			22	1%DMSO	32	30	62	21	8	25	52	10	106
		22	30µM Bromosporine	9	18	25	30	5	13	74	17	89			23	1%DMSO	44	36	80	38	9	13	56	15	107
		23	30µM Bromosporine	15	19	4	16	8	15	77	17	58			24	1%DMSO	30	28	58	44	3	18	59	16	96
		24	30µM Bromosporine	12	16	6	19	3	18	75	13	67			25	1%DMSO	25	30	55	26	5	18	66	15	112
		25	30µM Bromosporine	13	22	23	29	6	10	61	14	64		PS014	26	1%DMSO	17	36	53	39	3	10	62	14
		26	30µM Bromosporine	20	12	13	10	9	17	75	13	86			27	1%DMSO	25	32	57	32	4	12	47	12	94
		27	30µM Bromosporine	12	11	18	35	5	17	82	9	56			28	1%DMSO	30	39	69	39	6	14	43	19	81
		28	30µM Bromosporine	14	16	11	30	7	21	77	17	69			29	1%DMSO	30	29	59	41	4	12	52	14	102
															30	1%DMSO	20	29	49	31	9	10	49	14	96
		mean		13.7143	15.5	16.125	29.5357	7.89286	14.9286	62.2857	14	59.75			31	1%DMSO	23	24	47	43	10	9	53	17	100
		SD		7.67805	4.61479	8.04052	7.66175	4.30623	2.85357	21.2496	2.82843	20.4878
		SE		1.45101	0.872114	1.51952	1.44793	0.813802	0.539274	4.01579	0.534522	3.87183			mean		29.9032	31.4194	63.5	33.129	6.66667	14.2258	62.5484	14.2258	80.5333
															SD		6.41537	5.84679	11.1131	6.37569	2.35377	3.7212	10.5098	2.7533	20.3415
															SE		1.15223	1.05011	1.99596	1.14511	0.422749	0.668347	1.88762	0.494507	3.65343
	Experiment	30µM Ibet151												Experiment	1% DMSO
		embryo #	treatment condition	telencephalon	pretectum	retina	DC1	DC3	DC2	DC4/5/6	LC	MO			embryo #	treatment condition	telencephalon	pretectum	retina	DC1	DC3	DC2	DC4/5/6	LC	MO
														MW076	1	1%DMSO	32	36		37	5	18	79	15	90
	MW076	1	30µM IBet151	0	10		7	4	14	69	20	21			2	1%DMSO	30	36		22	9	15	81	10	77
		2	30µM IBet151	25			37	4	13	63	19	83			3	1%DMSO	37	27		29	5	11	65	17	71
		3	30µM IBet151	20	27		18	5	21	65	18	79			4	1%DMSO	27	28		28	5	15	64	16	68
		4	30µM IBet151	22	12		24	4	15	81	16	73			5	1%DMSO	27	29		20	6	16	79	12	86
		5	30µM IBet151	28	14		30	8	16	73	16	77			6	1%DMSO	36	40		36	6	12	65	13	59
		6	30µM IBet151	3	15		30	7	11	90	9	66			7	1%DMSO	35	36		33	4	13	83	16	75
		7	30µM IBet151	12	27		22	8	13	78	13	67			8	1%DMSO	35	29		38	5	16	71	18	74
		8	30µM IBet151	2	22		25	4	16	85	11	66			9	1%DMSO	21	36		31	7	20	71	19	74
	MW077	9	30µM IBet151	5	21		35	3	11	76	13	59			10	1%DMSO	25	32		30	8	15	62	16	64
		10	30µM IBet151	11	21		27	5	16	70	15	63		MW077	11	1%DMSO	28	29		29	7	10	66	12	60
		11	30µM IBet151	6	30		43	5	14	78	14	55			12	1%DMSO	25	23		28	8	13	73	17	67
		12	30µM IBet151	3	21		37	5	14	71	15	53			13	1%DMSO	31	32		26	5	15	52	18	76
		13	30µM IBet151	8	18		25	5	15	71	13	64			14	1%DMSO	26	28		33	7	13	59	15	76
	MW079	14	30µM IBet151	25	26		31			75	16	82			15	1%DMSO	27	24		23	5	13	64	13	75
		15	30µM IBet151	26	23		28			89	17	64			16	1%DMSO	26	28		22	5	11	75	15	51
		16	30µM IBet151	31	33		41	12	77	89	19	107			17	1%DMSO	27	19		27	8	11	68	16	50
		17	30µM IBet151	19	25		34	9	90	99	19	72			18	1%DMSO	30	25		29	6	11	53	12	72
		18	30µM IBet151	18	33		53	12	91	103	14	89		MW079	19	1%DMSO	32	35		35	5	12	77	11	76
		19	30µM IBet151	27	39		36	16	94	110	17	83			20	1%DMSO	34	30		26	5	10	61	11	43
		20	30µM IBet151	28	32		56	22	90	112	17	90			21	1%DMSO	27	26		28	7	13	64	10	27
		21	30µM IBet151	15	28		40	10	83	93	20	71			22	1%DMSO	23	20		31	8	12	54	19	63
			30µM IBet151												23	1%DMSO	29	32		35	8	19	62	15	58
	PS011	22	30µM IBet151	22	28	50			19	53	15				24	1%DMSO	23	24		36		12	50	14	63
		23	30µM IBet151	16	16	32			19	55	18				25	1%DMSO	24	21		36	12	9	69	10	60
		24	30µM IBet151	15	12	27			12	50	14
		25	30µM IBet151	19	18	37			13	51	13			PS011	26	1%DMSO	18	18	58			9	31	12
		26	30µM IBet151	18	13	31			11	48	11				27	1%DMSO	20	18	61			17	35	16
		27	30µM IBet151	25	16	41			12	49	12				28	1%DMSO	19	19	80			17	50	16
		28	30µM IBet151	19	17	36			15	53	12				29	1%DMSO	20	28	70			14	48	13
		29	30µM IBet151	18	21	39			13	41	9				30	1%DMSO	19	13	47			17	42	10
	PS013	30	30µM IBet151	8	18	26			10	64	18				31	1%DMSO	26	19	80			14	62	23
		31	30µM IBet151	15	25	40			17	68	14				32	1%DMSO	27	21	51			21	57	15
		32	30µM IBet151	9	31	40			20	71	17				33	1%DMSO	24	26	89			17	49	19
		33	30µM IBet151	17	30	47			16	68	17			PS013	34	1%DMSO	31	32	53			18	64	17
		34	30µM IBet151	21	26	47			12	54	20				35	1%DMSO	28	33	68			16	58	15
		35	30µM IBet151	11	5	16			16	56	13				36	1%DMSO	33	31	67			21	58	14
		36	30µM IBet151	18	21	39			18	65	12				37	1%DMSO	27	34	64			19	55	18
		37	30µM IBet151	9	26	35			14	50	18				38	1%DMSO	22	39	55			18	72	11
	PS014	38	30µM IBet151	18	22	40			14	56	11				39	1%DMSO	28	36	69			10	54	17
		39	30µM IBet151	20	29	49			14	63	17				40	1%DMSO	18	37	70			16	63	15
		40	30µM IBet151	10	20	30			11	57	15				41	1%DMSO	16	26	50			14	62	15
		41	30µM IBet151	19	21	40			15	64	15			PS014	42	1%DMSO	17	36	53			10	62	14
		42	30µM IBet151	23	17	40			12	65	15				43	1%DMSO	25	32	57			12	47	12
		43	30µM IBet151	22	20	42			10	50	14				44	1%DMSO	30	39	69			14	43	19
		44	30µM IBet151	22	21	43			11	60	16				45	1%DMSO	30	29	59			12	52	14
		45	30µM IBet151	23	15	38			11	62	10				46	1%DMSO	20	29	49			10	49	14
															47	1%DMSO	23	24	47			9	53	17
		mean		16.6889	21.9318	37.7083	32.3333	7.78947	24.3953	69.1778	15.0444	70.6667
		SD		7.76596	7.05262	7.82682	11.1639	4.8942	25.9369	17.0738	2.95385	17.2405			mean		26.3404	28.5957	62.0909	29.92	6.5	14.0426	60.2766	14.8085	66.2
		SE		1.15768	1.05134	1.59764	2.43617	1.068	3.86644	2.54521	0.440335	3.76218			SD		5.31314	6.53971	11.5755	5.09837	1.81779	3.32289	11.6632	2.90904	13.6778
															SE		0.775001	0.953915	2.4679	1.01967	0.363557	0.484694	1.70125	0.424328	2.73557
	Experiment	3µM (s)JQ1												Experiment	1% DMSO
		embryo #	treatment condition	telencephalon	pretectum	retina	DC1	DC3	DC2	DC4/5/6	LC	MO			embryo #	treatment condition	telencephalon	pretectum	retina	DC1	DC3	DC2	DC4/5/6	LC	MO
														MW076	1	1%DMSO	32	36		37	5	18	79	15	90
	MW076	1	3µM JQ1	3	6		19	6	16	57	17	22			2	1%DMSO	30	36		22	9	15	81	10	77
		2	3µM JQ1	18	8		26	6	12	79	14	66			3	1%DMSO	37	27		29	5	11	65	17	71
		3	3µM JQ1	11	10		31	3	10	76	11	29			4	1%DMSO	27	28		28	5	15	64	16	68
		4	3µM JQ1	10	8		26	6	10	62	23	61			5	1%DMSO	27	29		20	6	16	79	12	86
		5	3µM JQ1	17	15		19	5	11	63	18	64			6	1%DMSO	36	40		36	6	12	65	13	59
		6	3µM JQ1	11	12		33	7	16	70	21	34			7	1%DMSO	35	36		33	4	13	83	16	75
		7	3µM JQ1	11	14		28	6	16	70	18	38			8	1%DMSO	35	29		38	5	16	71	18	74
		8	3µM JQ1	12	18		22	4	14	70	18	39			9	1%DMSO	21	36		31	7	20	71	19	74
		9	3µM JQ1	3	16		21	5	17	70	15	2			10	1%DMSO	25	32		30	8	15	62	16	64
	MW077	10	3µM JQ1	4	5		30	4	16	71	14	33		MW077	11	1%DMSO	28	29		29	7	10	66	12	60
		11	3µM JQ1	4	6		23	5	15	59	10	11			12	1%DMSO	25	23		28	8	13	73	17	67
		12	3µM JQ1	5	2		25	7	11	82	12	40			13	1%DMSO	31	32		26	5	15	52	18	76
		13	3µM JQ1	4	2		13	2	11	51	13	13			14	1%DMSO	26	28		33	7	13	59	15	76
		14	3µM JQ1	11	16		22	4	12	73	12	13			15	1%DMSO	27	24		23	5	13	64	13	75
		15	3µM JQ1	4	12		18	6	20	60	12	8			16	1%DMSO	26	28		22	5	11	75	15	51
		16	3µM JQ1	4	2		12	14	14	68	14	5			17	1%DMSO	27	19		27	8	11	68	16	50
		17	3µM JQ1	14	16		20	7	12	73	11				18	1%DMSO	30	25		29	6	11	53	12	72
	MW079	18	3µM JQ1	2	12		27	8	8	59	8	54		MW079	19	1%DMSO	32	35		35	5	12	77	11	76
		19	3µM JQ1	6	8		18	3	7	54	10	12			20	1%DMSO	34	30		26	5	10	61	11	43
		20	3µM JQ1	6	6		12	8	10	51	13	24			21	1%DMSO	27	26		28	7	13	64	10	27
		21	3µM JQ1	8	12		20	6	14	51	13	37			22	1%DMSO	23	20		31	8	12	54	19	63
		22	3µM JQ1	2	5		24	5	12	56	9	23			23	1%DMSO	29	32		35	8	19	62	15	58
		23	3µM JQ1	5	6		16	5	13	45	11	40			24	1%DMSO	23	24		36		12	50	14	63
		24	3µM JQ1	12	8		24	4	9	51	12	37			25	1%DMSO	24	21		36	12	9	69	10	60
		25	3µM JQ1	5	9		12	3	10	62	8	28
			3µM JQ1											PS013	26	1%DMSO	31	32	63			18	64	17
	PS013	26	3µM JQ1	11	9	20			13	47	10				27	1%DMSO	28	33	61			16	58	15
		27	3µM JQ1	11	11	22			13	41	9				28	1%DMSO	33	31	64			21	58	14
		28	3µM JQ1	23	17	40			10	49	9				29	1%DMSO	27	34	61			19	55	18
		29	3µM JQ1	15	12	27			11	51	13				30	1%DMSO	22	39	61			18	72	11
		30	3µM JQ1	14	11	25			8	51	11				31	1%DMSO	28	36	64			10	54	17
		31	3µM JQ1	18	26	44			10	53	13				32	1%DMSO	18	37	55			16	63	15
	PS014	32	3µM JQ1	17	7	24			17	71	13				33	1%DMSO	16	26	42			14	62	15
		33	3µM JQ1	19	14	33			16	64	18			PS014	34	1%DMSO	17	36	53			10	62	14
		34	3µM JQ1	16	11	27			15	48	18				35	1%DMSO	25	32	57			12	47	12
		35	3µM JQ1	15	17	32			16	77	13				36	1%DMSO	30	39	69			14	43	19
		36	3µM JQ1	7	10	17			15	54	13				37	1%DMSO	30	29	59			12	52	14
		37	3µM JQ1	10	10	20			12	63	17				38	1%DMSO	20	29	49			10	49	14
		38	3µM JQ1	15	12	27			12	72	11				39	1%DMSO	23	24	47			9	53	17
		39	3µM JQ1	24	14	38			16	64	13
															mean		27.3077	30.3077	57.5	29.92	6.5	13.6923	63.0513	14.6667	66.2
		mean		10.4359	10.641	28.2857	21.64	5.56	12.8205	61.2308	13.2821	30.5417			SD		5.12555	5.46835	7.52176	5.09837	1.81779	3.22126	9.90733	2.64906	13.6778
		SD		5.95507	4.98148	8.09965	5.95035	2.36432	2.97243	10.5518	3.53143	18.3682			SE		0.820745	0.875637	2.01028	1.01967	0.363557	0.515814	1.58644	0.42419	2.73557
		SE		0.953575	0.797675	2.16472	1.19007	0.472864	0.47597	1.68964	0.565481	3.67363
	Experiment	30µM PU139												Experiment	1% DMSO
		embryo #	treatment condition	telencephalon	pretectum	retina	DC1	DC3	DC2	DC4/5/6	LC	MO			embryo #	treatment condition	telencephalon	pretectum	retina	DC1	DC3	DC2	DC4/5/6	LC	MO
														MW076	1	1%DMSO	32	36		37	5	18	79	15	90
	MW076	1	30µM PU139	47	18		28	11	18	87	14	70			2	1%DMSO	30	36		22	9	15	81	10	77
		2	30µM PU139	25	24		16	6	11	62	14	79			3	1%DMSO	37	27		29	5	11	65	17	71
		3	30µM PU139	30	23		17	5	17	77	12	90			4	1%DMSO	27	28		28	5	15	64	16	68
		4	30µM PU139	35	22		19	6	14	80	16	62			5	1%DMSO	27	29		20	6	16	79	12	86
		5	30µM PU139	30	29		27	6	15	86	20	58			6	1%DMSO	36	40		36	6	12	65	13	59
		6	30µM PU139	31	12		20	6	9	78	13	50			7	1%DMSO	35	36		33	4	13	83	16	75
		7	30µM PU139	23	42		10	12	14	61	13	87			8	1%DMSO	35	29		38	5	16	71	18	74
		8	30µM PU139	33	32		29	6	14	98	15	52			9	1%DMSO	21	36		31	7	20	71	19	74
		9	30µM PU139	28	30		41	6	13	91	12	57		MW077	10	1%DMSO	25	32		30	8	15	62	16	64
	MW077	10	30µM PU139	32	26		33	6	11	85	12	43			11	1%DMSO	28	29		29	7	10	66	12	60
		11	30µM PU139	24	23		19	6	13	80	12	41			12	1%DMSO	25	23		28	8	13	73	17	67
		12	30µM PU139	26	41		43	7	11	93	16	60			13	1%DMSO	31	32		26	5	15	52	18	76
		13	30µM PU139	28	33		32	8	12	87	14	49			14	1%DMSO	26	28		33	7	13	59	15	76
		14	30µM PU139	17	24		14	6	14	65	10	48			15	1%DMSO	27	24		23	5	13	64	13	75
		15	30µM PU139	30	20		30	3	12	66	13	49			16	1%DMSO	26	28		22	5	11	75	15	51
		16	30µM PU139	23	23		29	4	10	89	10	62			17	1%DMSO	27	19		27	8	11	68	16	50
															18	1%DMSO	30	25		29	6	11	53	12	72
	PS011	17	30µM PU139	31	18	22	30	12	14	53	12	118
		18	30µM PU139	23	21	50	36	10	13	43	15	112		PS011	19	1%DMSO	18	18	58	43	9	9	31	12	83
		19	30µM PU139	39	13	56	28	13	14	39	14	96			20	1%DMSO	20	18	61	32	9	17	35	16	100
		20	30µM PU139	34	26	74	62	13	11	62	10	103			21	1%DMSO	19	19	80	38	7	17	50	16	105
		21	30µM PU139	31	25	52	41	11	10	55	13	85			22	1%DMSO	20	28	70	30	11	14	48	13	98
		22	30µM PU139	27	22	22	30	8	15	51	9	111			23	1%DMSO	19	13	47	21	8	17	42	10	106
		23	30µM PU139	23	17	6	10	4	8	7	12	114			24	1%DMSO	26	19	80	38	9	14	62	23	107
		24	30µM PU139	26	21	20	20	7	13	28	12	117			25	1%DMSO	27	21	51	44	3	21	57	15	96
	PS013	25	30µM PU139	22	27	27	37	12	12	59	24	102			26	1%DMSO	24	26	89	26	5	17	49	19	112
		26	30µM PU139	14	12	0	22	7	18	65	19			PS013	27	1%DMSO	31	32	53	35	8	18	64	17	80
		27	30µM PU139	30	27	54	45	11	19	68	17	110			28	1%DMSO	28	33	68	28	5	16	58	15	79
		28	30µM PU139	14	14	6	23	10	19	64	13	67			29	1%DMSO	33	31	67	38	10	21	58	14	87
		29	30µM PU139	16	17	13	34	16	13	62	19	94			30	1%DMSO	27	34	64	37	7	19	55	18	63
		30	30µM PU139	17	0	0	31	17	14	54	14				31	1%DMSO	22	39	55	28	12	18	72	11	84
		31	30µM PU139	9	27	9	38	16	16	69	15	100			32	1%DMSO	28	36	69	46	8	10	54	17	76
															33	1%DMSO	18	37	70	36	9	16	63	15	93
		mean		26.3871	22.871	27.4	28.8387	8.74194	13.4516	66.5806	14	78.8276			34	1%DMSO	16	26	50	35	8	14	62	15	86
		SD		7.91487	8.39739	23.7391	11.2431	3.78565	2.79092	20.1491	3.2249	25.8458
		SE		1.42155	1.50822	5.93476	2.01931	0.679924	0.501264	3.61888	0.57921	4.64204			mean		26.5	28.4412	64.5	31.6471	7.02941	14.8824	61.4706	15.1765	80
															SD		5.51719	6.86754	11.9889	6.61899	2.06684	3.19815	12.2653	2.8012	15.7769
															SE		0.94619	1.17777	2.99722	1.13515	0.35446	0.548478	2.10349	0.480401	2.70571
	Experiment	30µM PU141												Experiment	1% DMSO
		embryo #	treatment condition	telencephalon	pretectum	retina	DC1	DC3	DC2	DC4/5/6	LC	MO			embryo #	treatment condition	telencephalon	pretectum	retina	DC1	DC3	DC2	DC4/5/6	LC	MO
	MW076	1	30µM PU141	10	13		22	10	8	68	11	46		MW076	1	1%DMSO	32	36		37	5	18	79	15	90
		2	30µM PU141	7	9		4	2	11	79	13	68			2	1%DMSO	30	36		22	9	15	81	10	77
		3	30µM PU141	4	10		7	3	11	67	7	36			3	1%DMSO	37	27		29	5	11	65	17	71
		4	30µM PU141	24	20		22	3	11	80	13	27			4	1%DMSO	27	28		28	5	15	64	16	68
		5	30µM PU141	6	0		0	0	0	32	6	11			5	1%DMSO	27	29		20	6	16	79	12	86
		6	30µM PU141	26	29		25	3	16	97	17	72			6	1%DMSO	36	40		36	6	12	65	13	59
		7	30µM PU141	11	23		22	5	15	42	18	55			7	1%DMSO	35	36		33	4	13	83	16	75
		8	30µM PU141	39	29		33	6	18	70	11	53			8	1%DMSO	35	29		38	5	16	71	18	74
		9	30µM PU141	23	25		42	8	10	63	17	53			9	1%DMSO	21	36		31	7	20	71	19	74
	MW079	10	30µM PU141	20	27		28	8	14	73	15	71		MW079	10	1%DMSO	30	25		29	6	11	53	12	72
		11	30µM PU141	24	26		34	7	12	58	14	42			11	1%DMSO	32	35		35	5	12	77	11	76
		12	30µM PU141	22	20		28	4	14	56	10	53			12	1%DMSO	34	30		26	5	10	61	11	43
		13	30µM PU141	21	18		25	5	13	48	12	53			13	1%DMSO	27	26		28	7	13	64	10	27
		14	30µM PU141	19	22		31	3	11	69	13	58			14	1%DMSO	23	20		31	8	12	54	19	63
		15	30µM PU141	25	27		33	6	6	58	14	45			15	1%DMSO	29	32		35	8	19	62	15	58
		16	30µM PU141	20	24		29	7	10	72	10	43			16	1%DMSO	23	24		36		12	50	14	63
		17	30µM PU141	22	24		26	4	15	78	12	62			17	1%DMSO	24	21		36	12	9	69	10	60
	PS011	18	30µM PU141	37	32	68	38	11	12	55	13	107		PS011	18	1%DMSO	39	33	72	43	9	15	56	15	83
		19	30µM PU141	32	20	42	40	14	14	64	13	105			19	1%DMSO	42	33	75	32	9	18	65	16	100
		20	30µM PU141	35	30	48	41	12	12	54	12	115			20	1%DMSO	32	45	77	38	7	18	62	12	105
		21	30µM PU141	30	27	39	31	18	16	60	16	122			21	1%DMSO	36	40	76	30	11	15	69	14	98
		22	30µM PU141	29	16	27	25	13	16	49	11	109			22	1%DMSO	32	30	62	21	8	25	52	10	106
		23	30µM PU141	32	26	13	31	12	11	55	11	104			23	1%DMSO	44	36	80	38	9	13	56	15	107
		24	30µM PU141	34	33	57	37	8	13	58	12	111			24	1%DMSO	30	28	58	44	3	18	59	16	96
		25	30µM PU141	51	24	16	21	13	18	52	9	93			25	1%DMSO	25	30	55	26	5	18	66	15	112
	PS013	26	30µM PU141	26	24	45	28	8	15	69	16	83		PS013	26	1%DMSO	31	32	63	35	8	18	64	17	80
		27	30µM PU141	27	30	34	31	13	15	72	13	80			27	1%DMSO	28	33	61	28	5	16	58	15	79
		28	30µM PU141	30	33	39	26	12	14	57	13	100			28	1%DMSO	33	31	64	38	10	21	58	14	87
		29	30µM PU141	13	24	12	24	16	11	43	12	89			29	1%DMSO	27	34	61	37	7	19	55	18	63
		30	30µM PU141	9	25	44	20	13	13	51	13	107			30	1%DMSO	22	39	61	28	12	18	72	11	84
		31	30µM PU141	15	23	11	26	12	14	55	16	92			31	1%DMSO	28	36	64	46	8	10	54	17	76
															32	1%DMSO	18	37	55	36	9	16	63	15	93
		mean		23.3226	23	35.3571	26.7742	8.35484	12.5484	61.4194	12.6774	73.0645			33	1%DMSO	16	26	42	35	8	14	62	15	86
		SD		10.7281	7.36206	17.5789	9.73554	4.59382	3.55752	13.1701	2.74939	29.4957
		SE		1.92683	1.32227	4.69815	1.74855	0.825075	0.638949	2.36542	0.493805	5.29758			mean		29.8485	31.9091	64.125	32.8788	7.21875	15.3333	64.2121	14.3333	78.5152
															SD		6.42807	5.64781	9.89192	6.26377	2.26807	3.63719	8.79544	2.70031	18.6868
															SE		1.11898	0.983157	1.72196	1.09038	0.394821	0.633154	1.53109	0.470063	3.25295
	Experiment	30µM OICR9429												Experiment	1% DMSO
		embryo #	treatment condition	telencephalon	pretectum	retina	DC1	DC3	DC2	DC4/5/6	LC	MO			embryo #	treatment condition	telencephalon	pretectum	retina	DC1	DC3	DC2	DC4/5/6	LC	MO
														PS011	1	1%DMSO	18	18	58	43	9	9	31	12	83
	PS011	1	30µM OICR9429	31	26	47	55	9	13	47	13	126			2	1%DMSO	20	18	61	32	9	17	35	16	100
		2	30µM OICR9429	27	26	63	49	8	12	38	12	110			3	1%DMSO	19	19	80	38	7	17	50	16	105
		3	30µM OICR9429	41	12	27	41	9	15	36	12	100			4	1%DMSO	20	28	70	30	11	14	48	13	98
		4	30µM OICR9429	31	25	65	44	11	11	42	8	103			5	1%DMSO	19	13	47	21	8	17	42	10	106
		5	30µM OICR9429	29	27	66	55	12	13	44	11	115			6	1%DMSO	26	19	80	38	9	14	62	23	107
		6	30µM OICR9429	13	14	21	46	13	10	46	10	108			7	1%DMSO	27	21	51	44	3	21	57	15	96
		7	30µM OICR9429	22	15	55	45	9	9	32	11	87			8	1%DMSO	24	26	89	26	5	17	49	19	112
		8	30µM OICR9429	25	17	53	40	11	7	46	10	91		PS013	9	1%DMSO	31	32	53	35	8	18	64	17	80
	PS013	9	30µM OICR9429	18	29	69	39	7	15	55	11	84			10	1%DMSO	28	33	68	28	5	16	58	15	79
		10	30µM OICR9429	28	28	46	36	11	16	68	14	79			11	1%DMSO	33	31	67	38	10	21	58	14	87
		11	30µM OICR9429	36	22	65	31	10	16	63	12	81			12	1%DMSO	27	34	64	37	7	19	55	18	63
		12	30µM OICR9429	23	28	24	27	14	15	67	13	103			13	1%DMSO	22	39	55	28	12	18	72	11	84
		13	30µM OICR9429	29	24	64	19	10	16	57	13	84			14	1%DMSO	28	36	69	46	8	10	54	17	76
		14	30µM OICR9429	41	24	51	34	10	14	72	14	79			15	1%DMSO	18	37	70	36	9	16	63	15	93
		15	30µM OICR9429	36	39	76	46	15	19	58	19	98			16	1%DMSO	16	26	50	35	8	14	62	15	86
		16	30µM OICR9429	27	24	45	29	12	17	65	17	81		PS014	17	1%DMSO	17	36	53	39	3	10	62	14
	PS014	17	30µM OICR9429	42	29	67	52	13	18	53	14	96			18	1%DMSO	25	32	57	32	4	12	47	12	94
		18	30µM OICR9429	37	34	61	51	15	13	69	17	83			19	1%DMSO	30	39	69	39	6	14	43	19	81
		19	30µM OICR9429	38	32	58	37	12	12	59	19	71			20	1%DMSO	30	29	59	41	4	12	52	14	102
		20	30µM OICR9429	34	30	44	33	7	12	50	18				21	1%DMSO	20	29	49	31	9	10	49	14	96
		21	30µM OICR9429	30	27	53	41	13	15	60	16	103			22	1%DMSO	23	24	47	43	10	9	53	17	100
		22	30µM OICR9429	31	22	44	35	10	16	48	13	101
		23	30µM OICR9429	32	34	75	29	11	15	57	15	79			mean		23.6818	28.1364	62.0909	35.4545	7.45455	14.7727	53	15.2727	91.8095
		24	30µM OICR9429	21	27	41	39	10	18	59	15	95			SD		5.08393	7.60511	11.5755	6.39738	2.55841	3.72804	9.82708	2.96297	12.3029
															SE		1.0839	1.62141	2.4679	1.36392	0.545455	0.79482	2.09514	0.631708	2.62299
		mean		30.0833	25.625	53.3333	39.7083	10.9167	14.0417	53.7917	13.625	93.7826
		SD		7.43035	6.46605	15.0843	9.27586	2.2247	2.9559	10.9821	2.93128	13.7938
		SE		1.51671	1.31988	3.07907	1.89343	0.454114	0.60337	2.24172	0.598345	2.81565
	Experiment	30µM MM102												Experiment	1% DMSO
		embryo #	treatment condition	telencephalon	pretectum	retina	DC1	DC3	DC2	DC4/5/6	LC	MO			embryo #	treatment condition	telencephalon	pretectum	retina	DC1	DC3	DC2	DC4/5/6	LC	MO
														MW076	1	1%DMSO	32	36		37	5	18	79	15	90
	MW076	1	30µM MM102	28	30		18	5	14	78	16	76			2	1%DMSO	30	36		22	9	15	81	10	77
		2	30µM MM102	30	36		33	6	15	73	13	78			3	1%DMSO	37	27		29	5	11	65	17	71
		3	30µM MM102	26	27			5	16	61	14	83			4	1%DMSO	27	28		28	5	15	64	16	68
		4	30µM MM102	43	42		20	4	11	87	15	74			5	1%DMSO	27	29		20	6	16	79	12	86
		5	30µM MM102	27	30		26	7	14	87	14	81			6	1%DMSO	36	40		36	6	12	65	13	59
		6	30µM MM102	29	38		27	4	19	79	16	74			7	1%DMSO	35	36		33	4	13	83	16	75
		7	30µM MM102	31	36		25	4	14	86	20	90			8	1%DMSO	35	29		38	5	16	71	18	74
	MW077	8	30µM MM102	14	35		28	5	12	91	16	47			9	1%DMSO	21	36		31	7	20	71	19	74
		9	30µM MM102	15	37		31	9	14	104	15	72		MW077	10	1%DMSO	25	32		30	8	15	62	16	64
		10	30µM MM102	7	26		37	3	15	109	15	50			11	1%DMSO	28	29		29	7	10	66	12	60
		11	30µM MM102	8	28		27	5	15	89	21				12	1%DMSO	25	23		28	8	13	73	17	67
		12	30µM MM102	12	33		39	5	13	91	12	70			13	1%DMSO	31	32		26	5	15	52	18	76
		13	30µM MM102	21	39		33	5	10	118	19	65			14	1%DMSO	26	28		33	7	13	59	15	76
		14	30µM MM102	13	32		35	6	14	88	11	53			15	1%DMSO	27	24		23	5	13	64	13	75
	MW079	15	30µM MM102	14	26		41	9	15	90	13	50			16	1%DMSO	26	28		22	5	11	75	15	51
		16	30µM MM102	18	22		37	5	14	106	14	55			17	1%DMSO	27	19		27	8	11	68	16	50
		17	30µM MM102	18	28		36	9	12	92	17	56		MW079	18	1%DMSO	30	25		29	6	11	53	12	72
		18	30µM MM102	12	29		27	4	13	67	11	57			19	1%DMSO	32	35		35	5	12	77	11	76
		19	30µM MM102	20	36		39	3	11	78	11	39			20	1%DMSO	34	30		26	5	10	61	11	43
		20	30µM MM102	25	30		31	8	11	86	16	51			21	1%DMSO	27	26		28	7	13	64	10	27
		21	30µM MM102	18	31		27	6	12	84	13	40			22	1%DMSO	23	20		31	8	12	54	19	63
		22	30µM MM102	24	23		24	8	13	79	15				23	1%DMSO	29	32		35	8	19	62	15	58
															24	1%DMSO	23	24		36		12	50	14	63
	PS011	23	30µM MM102	25	25	64			13	50	17				25	1%DMSO	24	21		36	12	9	69	10	60
		24	30µM MM102	25	13	46			9	37	12
		25	30µM MM102	28	24	55			12	42	15			PS011	26	1%DMSO	18	18	58			9	31	12
		26	30µM MM102	17	6	40			10	24	11				27	1%DMSO	20	18	61			17	35	16
		27	30µM MM102	31	21	51			11	33	10				28	1%DMSO	19	19	80			17	50	16
		28	30µM MM102	29	22	55			11	37	12				29	1%DMSO	20	28	70			14	48	13
		29	30µM MM102	33	19	33			13	45	14				30	1%DMSO	19	13	47			17	42	10
		30	30µM MM102	35	22	58			8	44	11				31	1%DMSO	26	19	80			14	62	23
	PS013	31	30µM MM102	31	28	56			16	70	15				32	1%DMSO	27	21	51			21	57	15
		32	30µM MM102	37	25	61			14	72	12				33	1%DMSO	24	26	89			17	49	19
		33	30µM MM102	43	26	62			13	62	11			PS013	34	1%DMSO	31	32	53			18	64	17
		34	30µM MM102	19	24	32			11	65	11				35	1%DMSO	28	33	68			16	58	15
		35	30µM MM102	26	28	43			15	54	14				36	1%DMSO	33	31	67			21	58	14
		36	30µM MM102	19	41	67			12	62	10				37	1%DMSO	27	34	64			19	55	18
		37	30µM MM102	29	26	40			16	67	14				38	1%DMSO	22	39	55			18	72	11
		38	30µM MM102	30	28	63			12	69	15				39	1%DMSO	28	36	69			10	54	17
	PS014	39	30µM MM102	41	38	65			15	53	13				40	1%DMSO	18	37	70			16	63	15
		40	30µM MM102	26	36	62			9	50	12				41	1%DMSO	16	26	50			14	62	15
		41	30µM MM102	26	28	66			12	58	17			PS014	42	1%DMSO	17	36	53			10	62	14
		42	30µM MM102	28	26	51			12	49	18				43	1%DMSO	25	32	57			12	47	12
		43	30µM MM102	18	28	60			17	55	10				44	1%DMSO	30	39	69			14	43	19
		44	30µM MM102	12	26	37			16	57	17				45	1%DMSO	30	29	59			12	52	14
		45	30µM MM102	31	31	69			16	47	19				46	1%DMSO	20	29	49			10	49	14
		46	30µM MM102	22	32	49			14	60	14				47	1%DMSO	23	24	47			9	53	17
		mean		24.2174	28.6304	53.5417	30.5238	5.68182	13.1304	69.2391	14.1522	63.05			mean		26.3404	28.5957	62.0909	29.92	6.5	14.0426	60.2766	14.8085	66.2
		SD		8.75573	6.97411	11.2365	6.39233	1.88696	2.28627	21.7278	2.7646	15.0699			SD		5.31314	6.53971	11.5755	5.09837	1.81779	3.32289	11.6632	2.90904	13.6778
		SE		1.29096	1.02828	2.29364	1.36285	0.402301	0.337093	3.20359	0.407618	3.21292			SE		0.775001	0.953915	2.4679	1.01967	0.363557	0.484694	1.70125	0.424328	2.73557

## Sheet: Graphpad prism data_2 way ANOVA
th WISH_Graphpad Prism data_2 way ANOVA with ad hoc Bonferroni correction for multiple comparisons
"expt effect" refers o variation between experiments; "grp effect" refers to differences between control and treatment
1	Vorinostat_TC	Table Analyzed	Vorinostat_TC
		Two-way ANOVA	Ordinary
		Alpha	0.05
		Source of Variation	% of total variation	P value	P value summary	Significant?
		Interaction	13.12	0.0156	*	Yes
		expt effect	21.78	0.0005	***	Yes
		grp effect	0.7656	0.3511	ns	No
		ANOVA table	SS	DF	MS	F (DFn, DFd)	P value
		Interaction	418.9	5	83.79	F (5, 74) = 3,018	P = 0,0156
		expt effect	695.5	5	139.1	F (5, 74) = 5,011	P = 0,0005
		grp effect	24.45	1	24.45	F (1, 74) = 0,8806	P = 0,3511
		Residual	2054	74	27.76
		Number of missing values	22
		Compare each cell mean with the other cell mean in that row.
		Number of families	1
		Number of comparisons per family	6
		Alpha	0.05
		Bonferroni's multiple comparisons test	Mean Diff,	95% CI of diff,	Significant?	Summary
		telencephalon DMSO - telencephalon Vorinostat
		MW076	1	-6,528 to 8,528	No	ns
		MW077	9.375	1,982 to 16,77	Yes	**
		MW079	0.625	-7,089 to 8,339	No	ns
		PS011	1.75	-5,392 to 8,892	No	ns
		PS013	-0.45	-8,164 to 7,264	No	ns
		PS014	-5.83	-14,08 to 2,417	No	ns
		Test details	Mean 1	Mean 2	Mean Diff,	SE of diff,	N1	N2	t	DF
		telencephalon DMSO - telencephalon Vorinostat
		MW076	27.67	26.67	1	2.777	9	6	0.3601	74
		MW077	32.38	23	9.375	2.727	8	7	3.438	74
		MW079	26.13	25.5	0.625	2.846	8	6	0.2196	74
		PS011	35	33.25	1.75	2.634	8	8	0.6643	74
		PS013	25.38	25.83	-0.45	2.846	8	6	0.1581	74
		PS014	24.17	30	-5.83	3.042	6	6	1.916	74
	Vorinostat_PrT	Table Analyzed	Vorinostat_PrT
		Two-way ANOVA	Ordinary
		Alpha	0.05
		Source of Variation	% of total variation	P value	P value summary	Significant?
		Interaction	8.87	0.1207	ns	No
		expt effect	18.08	0.0049	**	Yes
		grp effect	0.6383	0.4219	ns	No
		ANOVA table	SS	DF	MS	F (DFn, DFd)	P value
		Interaction	278.2	5	55.64	F (5, 74) = 1,813	P = 0,1207
		expt effect	567.1	5	113.4	F (5, 74) = 3,695	P = 0,0049
		grp effect	20.02	1	20.02	F (1, 74) = 0,6523	P = 0,4219
		Residual	2271	74	30.69
		Number of missing values	22
		Compare each cell mean with the other cell mean in that row.
		Number of families	1
		Number of comparisons per family	6
		Alpha	0.05
		Bonferroni's multiple comparisons test	Mean Diff,	95% CI of diff,	Significant?	Summary	Adjusted P Value
		PrT DMSO - PrT Vorinostat
		MW076	-2.556	-10,47 to 5,360	No	ns	> 0,9999
		MW077	1.911	-5,862 to 9,684	No	ns	> 0,9999
		MW079	3.5	-4,611 to 11,61	No	ns	> 0,9999
		PS011	6	-1,510 to 13,51	No	ns	0.2012
		PS013	1.83	-6,281 to 9,941	No	ns	> 0,9999
		PS014	-4.83	-13,50 to 3,841	No	ns	0.8117
		Test details	Mean 1	Mean 2	Mean Diff,	SE of diff,	N1	N2	t	DF
		PrT DMSO - PrT Vorinostat
		MW076	25.78	28.33	-2.556	2.92	9	6	0.8752	74
		MW077	32.63	30.71	1.911	2.867	8	7	0.6664	74
		MW079	29	25.5	3.5	2.992	8	6	1.17	74
		PS011	34.38	28.38	6	2.77	8	8	2.166	74
		PS013	33.5	31.67	1.83	2.992	8	6	0.6116	74
		PS014	31.5	36.33	-4.83	3.199	6	6	1.51	74
	Vorinostat_LC	Table Analyzed	Vorinostat_LC
		Two-way ANOVA	Ordinary
		Alpha	0.05
		Source of Variation	% of total variation	P value	P value summary	Significant?
		Interaction	5.929	0.3907	ns	No
		expt effect	7.519	0.2565	ns	No
		grp effect	3.597	0.0773	ns	No
		ANOVA table	SS	DF	MS	F (DFn, DFd)	P value
		Interaction	40.8	5	8.161	F (5, 74) = 1,058	P = 0,3907
		expt effect	51.74	5	10.35	F (5, 74) = 1,341	P = 0,2565
		grp effect	24.76	1	24.76	F (1, 74) = 3,209	P = 0,0773
		Residual	570.9	74	7.715
		Number of missing values	22
		Compare each cell mean with the other cell mean in that row.
		Number of families	1
		Number of comparisons per family	6
		Alpha	0.05
		Bonferroni's multiple comparisons test	Mean Diff,	95% CI of diff,	Significant?	Summary	Adjusted P Value
		LC DMSO - LC Vorinostat
		MW076	-0.3889	-4,358 to 3,580	No	ns	> 0,9999
		MW077	1.768	-2,129 to 5,665	No	ns	> 0,9999
		MW079	3.292	-0,7751 to 7,358	No	ns	0.1881
		PS011	1.75	-2,015 to 5,515	No	ns	> 0,9999
		PS013	0.92	-3,147 to 4,987	No	ns	> 0,9999
		PS014	-0.83	-5,178 to 3,518	No	ns	> 0,9999
		Test details	Mean 1	Mean 2	Mean Diff,	SE of diff,	N1	N2	t	DF
		LC DMSO - LC Vorinostat
		MW076	13.11	13.5	-0.3889	1.464	9	6	0.2656	74
		MW077	14.63	12.86	1.768	1.438	8	7	1.23	74
		MW079	15.63	12.33	3.292	1.5	8	6	2.194	74
		PS011	14.13	12.38	1.75	1.389	8	8	1.26	74
		PS013	15.25	14.33	0.92	1.5	8	6	0.6133	74
		PS014	15	15.83	-0.83	1.604	6	6	0.5176	74
	Vorinostat-MO/AP	Table Analyzed	Vorinostat-MO/AP
		Two-way ANOVA	Ordinary
		Alpha	0.05
		Source of Variation	% of total variation	P value	P value summary	Significant?
		Interaction	5.974	0.2826	ns	No
		expt effect	0.8153	0.8374	ns	No
		grp effect	6.351	0.1038	ns	No
		ANOVA table	SS	DF	MS	F (DFn, DFd)	P value
		Interaction	24.51	2	12.25	F (2, 38) = 1,307	P = 0,2826
		expt effect	3.345	2	1.672	F (2, 38) = 0,1783	P = 0,8374
		grp effect	26.05	1	26.05	F (1, 38) = 2,778	P = 0,1038
		Residual	356.3	38	9.377
		Number of missing values	10
		Compare each cell mean with the other cell mean in that row.
		Number of families	1
		Number of comparisons per family	3
		Alpha	0.05
		Bonferroni's multiple comparisons test	Mean Diff,	95% CI of diff,	Significant?	Summary
		MO DMSO - MO Vorinostat
		MW076	-0.3889	-4,431 to 3,653	No	ns
		MW077	1.768	-2,202 to 5,737	No	ns
		MW079	3.292	-0,8504 to 7,434	No	ns
		Test details	Mean 1	Mean 2	Mean Diff,	SE of diff,	N1	N2	t	DF
		MO DMSO - MO Vorinostat
		MW076	13.11	13.5	-0.3889	1.614	9	6	0.241	38
		MW077	14.63	12.86	1.768	1.585	8	7	1.115	38
		MW079	15.63	12.33	3.292	1.654	8	6	1.99	38
	Vorinostat_DC1	Table Analyzed	Vorinostat_DC1
		Two-way ANOVA	Ordinary
		Alpha	0.05
		Source of Variation	% of total variation	P value	P value summary	Significant?
		Interaction	6.862	0.2045	ns	No
		expt effect	14.29	0.0421	*	Yes
		grp effect	0.07281	0.8523	ns	No
		ANOVA table	SS	DF	MS	F (DFn, DFd)	P value
		Interaction	73.4	2	36.7	F (2, 38) = 1,655	P = 0,2045
		expt effect	152.9	2	76.46	F (2, 38) = 3,448	P = 0,0421
		grp effect	0.7788	1	0.7788	F (1, 38) = 0,03512	P = 0,8523
		Residual	842.6	38	22.17
		Number of missing values	10
		Compare each cell mean with the other cell mean in that row.
		Number of families	1
		Number of comparisons per family	3
		Alpha	0.05
		Bonferroni's multiple comparisons test	Mean Diff,	95% CI of diff,	Significant?	Summary
		DC1 DMSO - DC1 Vorinostat
		MW076	-1.889	-8,105 to 4,327	No	ns
		MW077	3.946	-2,158 to 10,05	No	ns
		MW079	-1.25	-7,620 to 5,120	No	ns
		Test details	Mean 1	Mean 2	Mean Diff,	SE of diff,	N1	N2	t	DF
		DC1 DMSO - DC1 Vorinostat
		MW076	31.44	33.33	-1.889	2.482	9	6	0.7611	38
		MW077	30.38	26.43	3.946	2.437	8	7	1.619	38
		MW079	27.75	29	-1.25	2.543	8	6	0.4915	38
	Vorinostat_DC2	Table Analyzed	Vorinostat_DC2
		Two-way ANOVA	Ordinary
		Alpha	0.05
		Source of Variation	% of total variation	P value	P value summary	Significant?
		Interaction	24.94	0.0001	***	Yes
		expt effect	10.15	0.0431	*	Yes
		grp effect	3.02	0.0613	ns	No
		ANOVA table	SS	DF	MS	F (DFn, DFd)	P value
		Interaction	200.3	5	40.07	F (5, 74) = 5,962	P = 0,0001
		expt effect	81.51	5	16.3	F (5, 74) = 2,426	P = 0,0431
		grp effect	24.26	1	24.26	F (1, 74) = 3,610	P = 0,0613
		Residual	497.3	74	6.72
		Number of missing values	22
		Compare each cell mean with the other cell mean in that row.
		Number of families	1
		Number of comparisons per family	6
		Alpha	0.05
		Bonferroni's multiple comparisons test	Mean Diff,	95% CI of diff,	Significant?	Summary	Adjusted P Value
		DC2 DMSO - DC2 Vorinostat
		MW076	-1.056	-4,760 to 2,648	No	ns	> 0,9999
		MW077	3.214	-0,4229 to 6,851	No	ns	0.1147
		MW079	0.4167	-3,379 to 4,212	No	ns	> 0,9999
		PS011	3.87	0,3561 to 7,384	Yes	*	0.023
		PS013	4.33	0,5346 to 8,125	Yes	*	0.0168
		PS014	-4.33	-8,387 to -0,2725	Yes	*	0.03
		Test details	Mean 1	Mean 2	Mean Diff,	SE of diff,	N1	N2	t	DF
		DC2 DMSO - DC2 Vorinostat
		MW076	12.11	13.17	-1.056	1.366	9	6	0.7726	74
		MW077	14.5	11.29	3.214	1.342	8	7	2.396	74
		MW079	13.75	13.33	0.4167	1.4	8	6	0.2976	74
		PS011	17.5	13.63	3.87	1.296	8	8	2.986	74
		PS013	16.5	12.17	4.33	1.4	8	6	3.093	74
		PS014	11.17	15.5	-4.33	1.497	6	6	2.893	74
	Vorinostat_DC3	Table Analyzed	Vorinostat_DC3
		Two-way ANOVA	Ordinary
		Alpha	0.05
		Source of Variation	% of total variation	P value	P value summary	Significant?
		Interaction	2.25	0.5628	ns	No
		expt effect	24.18	0.0044	**	Yes
		grp effect	0.3094	0.691	ns	No
		ANOVA table	SS	DF	MS	F (DFn, DFd)	P value
		Interaction	3.861	2	1.93	F (2, 38) = 0,5835	P = 0,5628
		expt effect	41.48	2	20.74	F (2, 38) = 6,270	P = 0,0044
		grp effect	0.5308	1	0.5308	F (1, 38) = 0,1605	P = 0,6910
		Residual	125.7	38	3.308
		Number of missing values	10
		Compare each cell mean with the other cell mean in that row.
		Number of families	1
		Number of comparisons per family	3
		Alpha	0.05
		Bonferroni's multiple comparisons test	Mean Diff,	95% CI of diff,	Significant?	Summary
		DC3 DMSO - DC3 Vorinostat
		MW076	-0.625	-3,026 to 1,776	No	ns
		MW077	0.625	-1,733 to 2,983	No	ns
		MW079	0.6667	-1,794 to 3,127	No	ns
		Test details	Mean 1	Mean 2	Mean Diff,	SE of diff,	N1	N2	t	DF
		DC3 DMSO - DC3 Vorinostat
		MW076	7.375	8	-0.625	0.9586	9	6	0.652	38
		MW077	5.625	5	0.625	0.9413	8	7	0.664	38
		MW079	6.5	5.833	0.6667	0.9823	8	6	0.6787	38
	Vorinostat_DC4,5,6	Table Analyzed	Vorinostat_DC4,5,6
		Two-way ANOVA	Ordinary
		Alpha	0.05
		Source of Variation	% of total variation	P value	P value summary	Significant?
		Interaction	29.18	< 0,0001	****	Yes
		expt effect	14.9	0.0027	**	Yes
		grp effect	1.17	0.2125	ns	No
		ANOVA table	SS	DF	MS	F (DFn, DFd)	P value
		Interaction	2726	5	545.1	F (5, 74) = 7,888	P < 0,0001
		expt effect	1392	5	278.3	F (5, 74) = 4,028	P = 0,0027
		grp effect	109.3	1	109.3	F (1, 74) = 1,582	P = 0,2125
		Residual	5114	74	69.1
		Number of missing values	22
		Compare each cell mean with the other cell mean in that row.
		Number of families	1
		Number of comparisons per family	6
		Alpha	0.05
		Bonferroni's multiple comparisons test	Mean Diff,	95% CI of diff,	Significant?	Summary	Adjusted P Value
		DC4/5/6 DMSO - DC4/5/6 Vorinostat
		MW076	3.667	-8,211 to 15,54	No	ns	> 0,9999
		MW077	12.95	1,283 to 24,61	Yes	*	0.0215
		MW079	-7.583	-19,75 to 4,588	No	ns	0.5724
		PS011	7.38	-3,888 to 18,65	No	ns	0.4795
		PS013	-9.42	-21,59 to 2,751	No	ns	0.2358
		PS014	-20.67	-33,68 to -7,659	Yes	***	0.0003
		Test details	Mean 1	Mean 2	Mean Diff,	SE of diff,	N1	N2	t	DF
		DC4/5/6 DMSO - DC4/5/6 Vorinostat
		MW076	63	59.33	3.667	4.381	9	6	0.8369	74
		MW077	73.38	60.43	12.95	4.302	8	7	3.009	74
		MW079	65.25	72.83	-7.583	4.489	8	6	1.689	74
		PS011	60.63	53.25	7.38	4.156	8	8	1.776	74
		PS013	60.75	70.17	-9.42	4.489	8	6	2.098	74
		PS014	51	71.67	-20.67	4.799	6	6	4.307	74
	Vorinostat_retina	Table Analyzed	Vorinostat_retina
		Two-way ANOVA	Ordinary
		Alpha	0.05
		Source of Variation	% of total variation	P value	P value summary	Significant?
		Interaction	4.396	0.3047	ns	No
		expt effect	25.12	0.0027	**	Yes
		grp effect	6.071	0.0737	ns	No
		ANOVA table	SS	DF	MS	F (DFn, DFd)	P value
		Interaction	350.5	2	175.3	F (2, 36) = 1,229	P = 0,3047
		expt effect	2003	2	1002	F (2, 36) = 7,020	P = 0,0027
		grp effect	484	1	484	F (1, 36) = 3,393	P = 0,0737
		Residual	5136	36	142.7
		Number of missing values	6
		Compare each cell mean with the other cell mean in that row.
		Number of families	1
		Number of comparisons per family	3
		Alpha	0.05
		Bonferroni's multiple comparisons test	Mean Diff,	95% CI of diff,	Significant?	Summary	Adjusted P Value
		DMSO retina - 30µM vorinostat_retina
		PS011	5.75	-9,246 to 20,75	No	ns	> 0,9999
		PS013	14.5	-1,698 to 30,70	No	ns	0.0924
		PS014	0.33	-16,99 to 17,65	No	ns	> 0,9999
		Test details	Mean 1	Mean 2	Mean Diff,	SE of diff,	N1	N2	t	DF
		DMSO retina - 30µM vorinostat_retina
		PS011	56.88	51.13	5.75	5.972	8	8	0.9628	36
		PS013	62	47.5	14.5	6.451	8	6	2.248	36
		PS014	69.33	69	0.33	6.896	6	6	0.04785	36
2	Entinostat_TC	Table Analyzed	Entinostat_TC
		Two-way ANOVA	Ordinary
		Alpha	0.05
		Source of Variation	% of total variation	P value	P value summary	Significant?
		Interaction	1.791	0.003	**	Yes
		expt effect	2.379	0.0003	***	Yes
		grp effect	88.88	< 0,0001	****	Yes
		ANOVA table	SS	DF	MS	F (DFn, DFd)	P value
		Interaction	305.4	5	61.09	F (5, 77) = 3,967	P = 0,0030
		expt effect	405.7	5	81.15	F (5, 77) = 5,269	P = 0,0003
		grp effect	15160	1	15160	F (1, 77) = 984,5	P < 0,0001
		Residual	1186	77	15.4
		Number of missing values	19
		Compare each cell mean with the other cell mean in that row.
		Number of families	1
		Number of comparisons per family	6
		Alpha	0.05
		Bonferroni's multiple comparisons test	Mean Diff,	95% CI of diff,	Significant?	Summary	Adjusted P Value
		telencephalon DMSO - telencephalon Entinostat
		MW076	26.67	20,28 to 33,05	Yes	****	< 0,0001
		MW077	31.54	25,80 to 37,28	Yes	****	< 0,0001
		MW079	26.13	20,96 to 31,29	Yes	****	< 0,0001
		PS011	31.5	26,19 to 36,81	Yes	****	< 0,0001
		PS013	23.09	17,59 to 28,59	Yes	****	< 0,0001
		PS014	21.54	15,80 to 27,28	Yes	****	< 0,0001
		Test details	Mean 1	Mean 2	Mean Diff,	SE of diff,	N1	N2	t	DF
		telencephalon DMSO - telencephalon Entinostat
		MW076	27.67	1	26.67	2.358	9	4	11.31	77
		MW077	32.38	0.8333	31.54	2.119	8	6	14.88	77
		MW079	26.13	0	26.13	1.907	8	9	13.7	77
		PS011	35	3.5	31.5	1.962	8	8	16.05	77
		PS013	25.38	2.29	23.09	2.031	8	7	11.37	77
		PS014	24.17	2.63	21.54	2.119	6	8	10.16	77
	Entinostat_PrT	Table Analyzed	Entinostat_PrT
		Two-way ANOVA	Ordinary
		Alpha	0.05
		Source of Variation	% of total variation	P value	P value summary	Significant?
		Interaction	5.006	0.0161	*	Yes
		expt effect	3.844	0.0534	ns	No
		grp effect	65.35	< 0,0001	****	Yes
		ANOVA table	SS	DF	MS	F (DFn, DFd)	P value
		Interaction	526.4	5	105.3	F (5, 77) = 2,988	P = 0,0161
		expt effect	404.3	5	80.86	F (5, 77) = 2,295	P = 0,0534
		grp effect	6873	1	6873	F (1, 77) = 195,1	P < 0,0001
		Residual	2713	77	35.23
		Number of missing values	19
		Compare each cell mean with the other cell mean in that row.
		Number of families	1
		Number of comparisons per family	6
		Alpha	0.05
		Bonferroni's multiple comparisons test	Mean Diff,	95% CI of diff,	Significant?	Summary	Adjusted P Value
		PrT DMSO - PrT Entinostat
		MW076	8.778	-0,8815 to 18,44	No	ns	0.0966
		MW077	17.79	9,111 to 26,47	Yes	****	< 0,0001
		MW079	17.22	9,412 to 25,03	Yes	****	< 0,0001
		PS011	19	10,96 to 27,04	Yes	****	< 0,0001
		PS013	19.5	11,18 to 27,82	Yes	****	< 0,0001
		PS014	25.75	17,07 to 34,43	Yes	****	< 0,0001
		Test details	Mean 1	Mean 2	Mean Diff,	SE of diff,	N1	N2	t	DF
		PrT DMSO - PrT Entinostat
		MW076	25.78	17	8.778	3.567	9	4	2.461	77
		MW077	32.63	14.83	17.79	3.206	8	6	5.55	77
		MW079	29	11.78	17.22	2.884	8	9	5.971	77
		PS011	34.38	15.38	19	2.968	8	8	6.402	77
		PS013	33.5	14	19.5	3.072	8	7	6.348	77
		PS014	31.5	5.75	25.75	3.206	6	8	8.033	77
	Entinostat_LC	Table Analyzed	Entinostat_LC
		Two-way ANOVA	Ordinary
		Alpha	0.05
		Source of Variation	% of total variation	P value	P value summary	Significant?
		Interaction	13.29	0.0373	*	Yes
		expt effect	3.216	0.6957	ns	No
		grp effect	1.713	0.2079	ns	No
		ANOVA table	SS	DF	MS	F (DFn, DFd)	P value
		Interaction	109.1	5	21.83	F (5, 77) = 2,504	P = 0,0373
		expt effect	26.41	5	5.281	F (5, 77) = 0,6057	P = 0,6957
		grp effect	14.07	1	14.07	F (1, 77) = 1,613	P = 0,2079
		Residual	671.4	77	8.719
		Number of missing values	19
		Compare each cell mean with the other cell mean in that row.
		Number of families	1
		Number of comparisons per family	6
		Alpha	0.05
		Bonferroni's multiple comparisons test	Mean Diff,	95% CI of diff,	Significant?	Summary	Adjusted P Value
		LC DMSO - LC Entinostat
		MW076	-2.389	-7,194 to 2,416	No	ns	> 0,9999
		MW077	-0.875	-5,194 to 3,444	No	ns	> 0,9999
		MW079	4.292	0,4061 to 8,177	Yes	*	0.0224
		PS011	0.25	-3,748 to 4,248	No	ns	> 0,9999
		PS013	3.11	-1,029 to 7,249	No	ns	0.2717
		PS014	0.5	-3,819 to 4,819	No	ns	> 0,9999
		Test details	Mean 1	Mean 2	Mean Diff,	SE of diff,	N1	N2	t	DF
		LC DMSO - LC Entinostat
		MW076	13.11	15.5	-2.389	1.774	9	4	1.346	77
		MW077	14.63	15.5	-0.875	1.595	8	6	0.5487	77
		MW079	15.63	11.33	4.292	1.435	8	9	2.991	77
		PS011	14.13	13.88	0.25	1.476	8	8	0.1693	77
		PS013	15.25	12.14	3.11	1.528	8	7	2.035	77
		PS014	15	14.5	0.5	1.595	6	8	0.3135	77
	Entinostat_DC1	Table Analyzed	Entinostat_DC1
		Two-way ANOVA	Ordinary
		Alpha	0.05
		Source of Variation	% of total variation	P value	P value summary	Significant?
		Interaction	0.9373	0.564	ns	No
		expt effect	6.466	0.0263	*	Yes
		grp effect	61.97	< 0,0001	****	Yes
		ANOVA table	SS	DF	MS	F (DFn, DFd)	P value
		Interaction	31.89	2	15.95	F (2, 38) = 0,5814	P = 0,5640
		expt effect	220	2	110	F (2, 38) = 4,011	P = 0,0263
		grp effect	2108	1	2108	F (1, 38) = 76,88	P < 0,0001
		Residual	1042	38	27.43
		Number of missing values	10
		Compare each cell mean with the other cell mean in that row.
		Number of families	1
		Number of comparisons per family	3
		Alpha	0.05
		Bonferroni's multiple comparisons test	Mean Diff,	95% CI of diff,	Significant?	Summary	Adjusted P Value
		DC1 DMSO - DC1Entinostat
		MW076	11.94	4,062 to 19,83	Yes	**	0.0015
		MW077	15.38	8,291 to 22,46	Yes	****	< 0,0001
		MW079	15.97	9,599 to 22,35	Yes	****	< 0,0001
		Test details	Mean 1	Mean 2	Mean Diff,	SE of diff,	N1	N2	t	DF
		DC1 DMSO - DC1Entinostat
		MW076	31.44	19.5	11.94	3.147	9	4	3.796	38
		MW077	30.38	15	15.38	2.828	8	6	5.436	38
		MW079	27.75	11.78	15.97	2.545	8	9	6.277	38
	Entinostat_DC2	Table Analyzed	Entinostat_DC2
		Two-way ANOVA	Ordinary
		Alpha	0.05
		Source of Variation	% of total variation	P value	P value summary	Significant?
		Interaction	14.19	0.0081	**	Yes
		expt effect	17.8	0.0018	**	Yes
		grp effect	3.459	0.0457	*	Yes
		ANOVA table	SS	DF	MS	F (DFn, DFd)	P value
		Interaction	132.2	5	26.45	F (5, 77) = 3,385	P = 0,0081
		expt effect	165.9	5	33.19	F (5, 77) = 4,248	P = 0,0018
		grp effect	32.24	1	32.24	F (1, 77) = 4,127	P = 0,0457
		Residual	601.6	77	7.813
		Number of missing values	19
		Compare each cell mean with the other cell mean in that row.
		Number of families	1
		Number of comparisons per family	6
		Alpha	0.05
		Bonferroni's multiple comparisons test	Mean Diff,	95% CI of diff,	Significant?	Summary
		DC2 DMSO - DC2 Entinostat
		MW076	0.6111	-3,938 to 5,160	No	ns
		MW077	0.1667	-3,921 to 4,255	No	ns
		MW079	2.972	-0,7060 to 6,650	No	ns
		PS011	3.75	-0,03484 to 7,535	No	ns
		PS013	3.36	-0,5577 to 7,278	No	ns
		PS014	-3.46	-7,548 to 0,6281	No	ns
		Test details	Mean 1	Mean 2	Mean Diff,	SE of diff,	N1	N2	t	DF
		DC2 DMSO - DC2 Entinostat
		MW076	12.11	11.5	0.6111	1.68	9	4	0.3638	77
		MW077	14.5	14.33	0.1667	1.51	8	6	0.1104	77
		MW079	13.75	10.78	2.972	1.358	8	9	2.188	77
		PS011	17.5	13.75	3.75	1.398	8	8	2.683	77
		PS013	16.5	13.14	3.36	1.447	8	7	2.323	77
		PS014	11.17	14.63	-3.46	1.51	6	8	2.292	77
	Entinostat_DC3	Table Analyzed	Entinostat_DC1 DC3 MO	DC3
		Two-way ANOVA	Ordinary
		Alpha	0.05
		Source of Variation	% of total variation	P value	P value summary	Significant?
		Interaction	19.38	0.003	**	Yes
		expt effect	21.8	0.0016	**	Yes
		grp effect	4.765	0.0751	ns	No
		ANOVA table	SS	DF	MS	F (DFn, DFd)	P value
		Interaction	55.16	2	27.58	F (2, 38) = 6,812	P = 0,0030
		expt effect	62.05	2	31.03	F (2, 38) = 7,663	P = 0,0016
		grp effect	13.56	1	13.56	F (1, 38) = 3,350	P = 0,0751
		Residual	153.8	38	4.049
		Number of missing values	10
		Compare each cell mean with the other cell mean in that row.
		Number of families	1
		Number of comparisons per family	3
		Alpha	0.05
		Bonferroni's multiple comparisons test	Mean Diff,	95% CI of diff,	Significant?	Summary	Adjusted P Value
		DC3 DMSO - DC3 Entinostat
		MW076	0.125	-2,903 to 3,153	No	ns	> 0,9999
		MW077	-1.042	-3,763 to 1,680	No	ns	> 0,9999
		MW079	4.389	1,940 to 6,838	Yes	***	0.0002
		Test details	Mean 1	Mean 2	Mean Diff,	SE of diff,	N1	N2	t	DF
		DC3 DMSO - DC3 Entinostat
		MW076	7.375	7.25	0.125	1.209	9	4	0.1034	38
		MW077	5.625	6.667	-1.042	1.087	8	6	0.9586	38
		MW079	6.5	2.111	4.389	0.9777	8	9	4.489	38
	Entinostat_DC4,5,6	Table Analyzed	Entinostat_DC4,5,6
		Two-way ANOVA	Ordinary
		Alpha	0.05
		Source of Variation	% of total variation	P value	P value summary	Significant?
		Interaction	18.67	< 0,0001	****	Yes
		expt effect	28.31	< 0,0001	****	Yes
		grp effect	7.979	0.0004	***	Yes
		ANOVA table	SS	DF	MS	F (DFn, DFd)	P value
		Interaction	1509	5	301.8	F (5, 77) = 6,384	P < 0,0001
		expt effect	2287	5	457.5	F (5, 77) = 9,678	P < 0,0001
		grp effect	644.8	1	644.8	F (1, 77) = 13,64	P = 0,0004
		Residual	3640	77	47.27
		Number of missing values	19
		Compare each cell mean with the other cell mean in that row.
		Number of families	1
		Number of comparisons per family	6
		Alpha	0.05
		Bonferroni's multiple comparisons test	Mean Diff,	95% CI of diff,	Significant?	Summary	Adjusted P Value
		DC4/5/6 DMSO - DC 4/5/6 Entinostat
		MW076	-3.5	-14,69 to 7,688	No	ns	> 0,9999
		MW077	-1.958	-12,01 to 8,097	No	ns	> 0,9999
		MW079	-7.583	-16,63 to 1,464	No	ns	0.156
		PS011	2.63	-6,679 to 11,94	No	ns	> 0,9999
		PS013	0.32	-9,316 to 9,956	No	ns	> 0,9999
		PS014	-23	-33,06 to -12,94	Yes	****	< 0,0001
		Test details	Mean 1	Mean 2	Mean Diff,	SE of diff,	N1	N2	t	DF
		DC4/5/6 DMSO - DC 4/5/6 Entinostat
		MW076	63	66.5	-3.5	4.131	9	4	0.8472	77
		MW077	73.38	75.33	-1.958	3.713	8	6	0.5274	77
		MW079	65.25	72.83	-7.583	3.341	8	9	2.27	77
		PS011	60.63	58	2.63	3.438	8	8	0.7651	77
		PS013	60.75	60.43	0.32	3.558	8	7	0.08993	77
		PS014	51	74	-23	3.713	6	8	6.194	77
	Entinostat_ retina	Table Analyzed	Entinostat_ retina
		Two-way ANOVA	Ordinary
		Alpha	0.05
		Source of Variation	% of total variation	P value	P value summary	Significant?
		Interaction	22.42	0.0001	***	Yes
		expt effect	7.233	0.0337	*	Yes
		grp effect	32.26	< 0,0001	****	Yes
		ANOVA table	SS	DF	MS	F (DFn, DFd)	P value
		Interaction	4003	2	2002	F (2, 39) = 11,48	P = 0,0001
		expt effect	1291	2	645.6	F (2, 39) = 3,703	P = 0,0337
		grp effect	5759	1	5759	F (1, 39) = 33,04	P < 0,0001
		Residual	6799	39	174.3
		Number of missing values	3
		Compare each cell mean with the other cell mean in that row.
		Number of families	1
		Number of comparisons per family	3
		Alpha	0.05
		Bonferroni's multiple comparisons test	Mean Diff,	95% CI of diff,	Significant?	Summary	Adjusted P Value
		1% DMSO_retina - 30µM Entinostat_retina
		PS011	10.13	-6,385 to 26,65	No	ns	0.399
		PS013	8.57	-8,525 to 25,67	No	ns	0.6518
		PS014	49.58	31,74 to 67,42	Yes	****	< 0,0001
		Test details	Mean 1	Mean 2	Mean Diff,	SE of diff,	N1	N2	t	DF
		1% DMSO_retina - 30µM Entinostat_retina
		PS011	56.88	46.75	10.13	6.602	8	8	1.534	39
		PS013	62	53.43	8.57	6.833	8	7	1.254	39
		PS014	69.33	19.75	49.58	7.131	6	8	6.953	39
3	Mocetinostat_TC	Table Analyzed	Mocetinostat_TC
		Two-way ANOVA	Ordinary
		Alpha	0.05
		Source of Variation	% of total variation	P value	P value summary	Significant?
		Interaction	1.431	0.0158	*	Yes
		expt effect	3.048	< 0,0001	****	Yes
		grp effect	88.37	< 0,0001	****	Yes
		ANOVA table	SS	DF	MS	F (DFn, DFd)	P value
		Interaction	201.9	4	50.49	F (4, 66) = 3,300	P = 0,0158
		expt effect	430.1	4	107.5	F (4, 66) = 7,028	P < 0,0001
		grp effect	12470	1	12470	F (1, 66) = 815,1	P < 0,0001
		Residual	1010	66	15.3
		Number of missing values	14
		Compare each cell mean with the other cell mean in that row.
		Number of families	1
		Number of comparisons per family	5
		Alpha	0.05
		Bonferroni's multiple comparisons test	Mean Diff,	95% CI of diff,	Significant?	Summary	Adjusted P Value
		telencephalon DMSO - telencephalon Mocetinostat
		MW076	27.67	22,20 to 33,13	Yes	****	< 0,0001
		MW079	24.68	19,64 to 29,72	Yes	****	< 0,0001
		PS011	31	25,81 to 36,19	Yes	****	< 0,0001
		PS013	24.81	19,44 to 30,18	Yes	****	< 0,0001
		PS014	21.17	15,40 to 26,94	Yes	****	< 0,0001
		Test details	Mean 1	Mean 2	Mean Diff,	SE of diff,	N1	N2	t	DF
		telencephalon DMSO - telencephalon Mocetinostat
		MW076	27.67	0	27.67	2.061	9	6	13.42	66
		MW079	26.13	1.444	24.68	1.901	8	9	12.99	66
		PS011	35	4	31	1.956	8	8	15.85	66
		PS013	25.38	0.57	24.81	2.024	8	7	12.26	66
		PS014	24.17	3	21.17	2.176	6	7	9.729	66
	Mocetinostat_PrT	Table Analyzed	Mocetinostat_PrT
		Two-way ANOVA	Ordinary
		Alpha	0.05
		Source of Variation	% of total variation	P value	P value summary	Significant?
		Interaction	4.615	0.0307	*	Yes
		expt effect	15.08	< 0,0001	****	Yes
		grp effect	53.55	< 0,0001	****	Yes
		ANOVA table	SS	DF	MS	F (DFn, DFd)	P value
		Interaction	499.9	4	125	F (4, 66) = 2,846	P = 0,0307
		expt effect	1633	4	408.3	F (4, 66) = 9,296	P < 0,0001
		grp effect	5801	1	5801	F (1, 66) = 132,1	P < 0,0001
		Residual	2899	66	43.92
		Number of missing values	14
		Compare each cell mean with the other cell mean in that row.
		Number of families	1
		Number of comparisons per family	5
		Alpha	0.05
		Bonferroni's multiple comparisons test	Mean Diff,	95% CI of diff,	Significant?	Summary	Adjusted P Value
		PrT DMSO - PrT Mocetinostat
		MW076	24.28	15,01 to 33,54	Yes	****	< 0,0001
		MW079	10.11	1,570 to 18,65	Yes	*	0.0126
		PS011	13.25	4,461 to 22,04	Yes	***	0.0008
		PS013	20.07	10,97 to 29,17	Yes	****	< 0,0001
		PS014	20.5	10,72 to 30,28	Yes	****	< 0,0001
		Test details	Mean 1	Mean 2	Mean Diff,	SE of diff,	N1	N2	t	DF
		PrT DMSO - PrT Mocetinostat
		MW076	25.78	1.5	24.28	3.493	9	6	6.951	66
		MW079	29	18.89	10.11	3.22	8	9	3.14	66
		PS011	34.38	21.13	13.25	3.314	8	8	3.999	66
		PS013	33.5	13.43	20.07	3.43	8	7	5.851	66
		PS014	31.5	11	20.5	3.687	6	7	5.56	66
	Mocetinostat_LC	Table Analyzed	Mocetinostat_LC
		Two-way ANOVA	Ordinary
		Alpha	0.05
		Source of Variation	% of total variation	P value	P value summary	Significant?
		Interaction	16.48	0.0004	***	Yes
		expt effect	28.94	< 0,0001	****	Yes
		grp effect	8.354	0.001	***	Yes
		ANOVA table	SS	DF	MS	F (DFn, DFd)	P value
		Interaction	180.7	4	45.17	F (4, 66) = 5,884	P = 0,0004
		expt effect	317.2	4	79.29	F (4, 66) = 10,33	P < 0,0001
		grp effect	91.56	1	91.56	F (1, 66) = 11,93	P = 0,0010
		Residual	506.6	66	7.676
		Number of missing values	14
		Compare each cell mean with the other cell mean in that row.
		Number of families	1
		Number of comparisons per family	5
		Alpha	0.05
		Bonferroni's multiple comparisons test	Mean Diff,	95% CI of diff,	Significant?	Summary	Adjusted P Value
		LC DMSO - LC Mocetinostat
		MW076	5.778	1,905 to 9,651	Yes	***	0.0009
		MW079	2.514	-1,057 to 6,085	No	ns	0.3315
		PS011	1.25	-2,424 to 4,924	No	ns	> 0,9999
		PS013	4.68	0,8766 to 8,483	Yes	**	0.0087
		PS014	-3.14	-7,228 to 0,9485	No	ns	0.2283
		Test details	Mean 1	Mean 2	Mean Diff,	SE of diff,	N1	N2	t	DF
		LC DMSO - LC Mocetinostat
		MW076	13.11	7.333	5.778	1.46	9	6	3.957	66
		MW079	15.63	13.11	2.514	1.346	8	9	1.867	66
		PS011	14.13	12.88	1.25	1.385	8	8	0.9023	66
		PS013	15.25	10.57	4.68	1.434	8	7	3.264	66
		PS014	15	18.14	-3.14	1.541	6	7	2.037	66
	Mocetinostat_MO/AP	Table Analyzed	Mocetinostat_MO/AP
		Two-way ANOVA	Ordinary
		Alpha	0.05
		Source of Variation	% of total variation	P value	P value summary	Significant?
		Interaction	5.287	0.0008	***	Yes
		expt effect	52.7	< 0,0001	****	Yes
		grp effect	26.67	< 0,0001	****	Yes
		ANOVA table	SS	DF	MS	F (DFn, DFd)	P value
		Interaction	3710	4	927.4	F (4, 63) = 5,428	P = 0,0008
		expt effect	36971	4	9243	F (4, 63) = 54,09	P < 0,0001
		grp effect	18713	1	18713	F (1, 63) = 109,5	P < 0,0001
		Residual	10764	63	170.9
		Number of missing values	17
		Compare each cell mean with the other cell mean in that row.
		Number of families	1
		Number of comparisons per family	5
		Alpha	0.05
		Bonferroni's multiple comparisons test	Mean Diff,	95% CI of diff,	Significant?	Summary	Adjusted P Value
		MO/AP DMSO - MO/AP Mocetinostat
		MW076	56.89	38,59 to 75,19	Yes	****	< 0,0001
		MW079	33.65	16,78 to 50,52	Yes	****	< 0,0001
		PS011	11	-6,360 to 28,36	No	ns	0.4866
		PS013	31.14	13,17 to 49,11	Yes	***	0.0001
		PS014	31	9,041 to 52,96	Yes	**	0.0019
		Test details	Mean 1	Mean 2	Mean Diff,	SE of diff,	N1	N2	t	DF
		MO/AP DMSO - MO/AP Mocetinostat
		MW076	56.89	0	56.89	6.889	9	6	8.258	63
		MW079	67.88	34.22	33.65	6.352	8	9	5.298	63
		PS011	100.9	89.88	11	6.536	8	8	1.683	63
		PS013	81	49.86	31.14	6.765	8	7	4.603	63
		PS014	94.6	63.6	31	8.267	5	5	3.75	63
	Mocetinostat_DC1	Table Analyzed	Mocetinostat_DC1
		Two-way ANOVA	Ordinary
		Alpha	0.05
		Source of Variation	% of total variation	P value	P value summary	Significant?
		Interaction	5.581	0.0022	**	Yes
		expt effect	14.53	< 0,0001	****	Yes
		grp effect	60.19	< 0,0001	****	Yes
		ANOVA table	SS	DF	MS	F (DFn, DFd)	P value
		Interaction	574.3	4	143.6	F (4, 66) = 4,676	P = 0,0022
		expt effect	1496	4	373.9	F (4, 66) = 12,18	P < 0,0001
		grp effect	6195	1	6195	F (1, 66) = 201,8	P < 0,0001
		Residual	2026	66	30.7
		Number of missing values	14
		Compare each cell mean with the other cell mean in that row.
		Number of families	1
		Number of comparisons per family	5
		Alpha	0.05
		Bonferroni's multiple comparisons test	Mean Diff,	95% CI of diff,	Significant?	Summary	Adjusted P Value
		DC1 DMSO - DC1Mocetinostat
		MW076	28.78	21,03 to 36,52	Yes	****	< 0,0001
		MW079	14.42	7,275 to 21,56	Yes	****	< 0,0001
		PS011	13.37	6,021 to 20,72	Yes	****	< 0,0001
		PS013	16.09	8,483 to 23,70	Yes	****	< 0,0001
		PS014	18.5	10,32 to 26,68	Yes	****	< 0,0001
		Test details	Mean 1	Mean 2	Mean Diff,	SE of diff,	N1	N2	t	DF
		DC1 DMSO - DC1Mocetinostat
		MW076	31.44	2.667	28.78	2.92	9	6	9.854	66
		MW079	27.75	13.33	14.42	2.693	8	9	5.354	66
		PS011	34	20.63	13.37	2.771	8	8	4.826	66
		PS013	35.38	19.29	16.09	2.868	8	7	5.611	66
		PS014	37.5	19	18.5	3.083	6	7	6.001	66
	Mocetinostat_DC2	Table Analyzed	Mocetinostat_DC2
		Two-way ANOVA	Ordinary
		Alpha	0.05
		Source of Variation	% of total variation	P value	P value summary	Significant?
		Interaction	29.9	< 0,0001	****	Yes
		expt effect	26.93	< 0,0001	****	Yes
		grp effect	0.2631	0.5269	ns	No
		ANOVA table	SS	DF	MS	F (DFn, DFd)	P value
		Interaction	404.8	4	101.2	F (4, 66) = 11,50	P < 0,0001
		expt effect	364.6	4	91.15	F (4, 66) = 10,36	P < 0,0001
		grp effect	3.561	1	3.561	F (1, 66) = 0,4047	P = 0,5269
		Residual	580.8	66	8.8
		Number of missing values	14
		Compare each cell mean with the other cell mean in that row.
		Number of families	1
		Number of comparisons per family	5
		Alpha	0.05
		Bonferroni's multiple comparisons test	Mean Diff,	95% CI of diff,	Significant?	Summary
		DC2 DMSO - DC2 Mocentinostat
		MW076	1.278	-2,869 to 5,425	No	ns
		MW079	0.4167	-3,407 to 4,240	No	ns
		PS011	-1.13	-5,064 to 2,804	No	ns
		PS013	5.79	1,718 to 9,862	Yes	**
		PS014	-8.54	-12,92 to -4,162	Yes	****
		Test details	Mean 1	Mean 2	Mean Diff,	SE of diff,	N1	N2	t	DF
		DC2 DMSO - DC2 Mocentinostat
		MW076	12.11	10.83	1.278	1.564	9	6	0.8173	66
		MW079	13.75	13.33	0.4167	1.441	8	9	0.2891	66
		PS011	17.5	18.63	-1.13	1.483	8	8	0.7618	66
		PS013	16.5	10.71	5.79	1.535	8	7	3.771	66
		PS014	11.17	19.71	-8.54	1.65	6	7	5.174	66
	Mocetinostat_DC3	Table Analyzed	Mocetinostat_DC3
		Two-way ANOVA	Ordinary
		Alpha	0.05
		Source of Variation	% of total variation	P value	P value summary	Significant?
		Interaction	26.29	< 0,0001	****	Yes
		expt effect	28.81	< 0,0001	****	Yes
		grp effect	0.1594	0.6294	ns	No
		ANOVA table	SS	DF	MS	F (DFn, DFd)	P value
		Interaction	239	4	59.74	F (4, 66) = 9,696	P < 0,0001
		expt effect	261.8	4	65.46	F (4, 66) = 10,62	P < 0,0001
		grp effect	1.449	1	1.449	F (1, 66) = 0,2351	P = 0,6294
		Residual	406.6	66	6.161
		Number of missing values	14
		Compare each cell mean with the other cell mean in that row.
		Number of families	1
		Number of comparisons per family	5
		Alpha	0.05
		Bonferroni's multiple comparisons test	Mean Diff,	95% CI of diff,	Significant?	Summary	Adjusted P Value
		DC3 DMSO - DC3 Mocetinostat
		MW076	6.542	3,072 to 10,01	Yes	****	< 0,0001
		MW079	1.722	-1,477 to 4,921	No	ns	0.7902
		PS011	-1.87	-5,162 to 1,422	No	ns	0.6833
		PS013	-1.33	-4,737 to 2,077	No	ns	> 0,9999
		PS014	-3.67	-7,333 to -0,007115	Yes	*	0.0493
		Test details	Mean 1	Mean 2	Mean Diff,	SE of diff,	N1	N2	t	DF
		DC3 DMSO - DC3 Mocetinostat
		MW076	7.375	0.8333	6.542	1.308	9	6	5	66
		MW079	6.5	4.778	1.722	1.206	8	9	1.428	66
		PS011	7.63	9.5	-1.87	1.241	8	8	1.507	66
		PS013	8.38	9.71	-1.33	1.285	8	7	1.035	66
		PS014	6	9.67	-3.67	1.381	6	7	2.658	66
	Mocetinostat_DC4,5,6	Table Analyzed	Mocetinostat_DC4,5,6
		Two-way ANOVA	Ordinary
		Alpha	0.05
		Source of Variation	% of total variation	P value	P value summary	Significant?
		Interaction	43.75	< 0,0001	****	Yes
		expt effect	22.25	< 0,0001	****	Yes
		grp effect	1.844	0.056	ns	No
		ANOVA table	SS	DF	MS	F (DFn, DFd)	P value
		Interaction	6383	4	1596	F (4, 66) = 22,45	P < 0,0001
		expt effect	3246	4	811.6	F (4, 66) = 11,42	P < 0,0001
		grp effect	269.1	1	269.1	F (1, 66) = 3,785	P = 0,0560
		Residual	4692	66	71.09
		Number of missing values	14
		Compare each cell mean with the other cell mean in that row.
		Number of families	1
		Number of comparisons per family	5
		Alpha	0.05
		Bonferroni's multiple comparisons test	Mean Diff,	95% CI of diff,	Significant?	Summary
		DC4/5/6 DMSO - DC4/5/6 Mocentinostat
		MW076	35.5	23,71 to 47,29	Yes	****
		MW079	6.139	-4,728 to 17,01	No	ns
		PS011	-4.25	-15,43 to 6,932	No	ns
		PS013	3.04	-8,535 to 14,61	No	ns
		PS014	-21.43	-33,87 to -8,988	Yes	***
		Test details	Mean 1	Mean 2	Mean Diff,	SE of diff,	N1	N2	t	DF
		DC4/5/6 DMSO - DC4/5/6 Mocentinostat
		MW076	63	27.5	35.5	4.444	9	6	7.989	66
		MW079	65.25	59.11	6.139	4.097	8	9	1.498	66
		PS011	60.63	64.88	-4.25	4.216	8	8	1.008	66
		PS013	60.75	57.71	3.04	4.364	8	7	0.6966	66
		PS014	51	72.43	-21.43	4.691	6	7	4.568	66
	Mocetinostat_retina	Table Analyzed	Mocetinostat_retina
		Two-way ANOVA	Ordinary
		Alpha	0.05
		Source of Variation	% of total variation	P value	P value summary	Significant?
		Interaction	0.8666	0.1994	ns	No
		expt effect	1.488	0.0679	ns	No
		grp effect	87.86	< 0,0001	****	Yes
		ANOVA table	SS	DF	MS	F (DFn, DFd)	P value
		Interaction	335.4	2	167.7	F (2, 38) = 1,683	P = 0,1994
		expt effect	575.8	2	287.9	F (2, 38) = 2,889	P = 0,0679
		grp effect	34007	1	34007	F (1, 38) = 341,2	P < 0,0001
		Residual	3787	38	99.66
		Number of missing values	4
		Compare each cell mean with the other cell mean in that row.
		Number of families	1
		Number of comparisons per family	3
		Alpha	0.05
		Bonferroni's multiple comparisons test	Mean Diff,	95% CI of diff,	Significant?	Summary	Adjusted P Value
		1% DMSO_retina - 10µM Mocentinostat_retina
		PS011	48.13	35,63 to 60,63	Yes	****	< 0,0001
		PS013	60.71	47,77 to 73,65	Yes	****	< 0,0001
		PS014	58.9	44,99 to 72,81	Yes	****	< 0,0001
		Test details	Mean 1	Mean 2	Mean Diff,	SE of diff,	N1	N2	t	DF
		1% DMSO_retina - 10µM Mocentinostat_retina
		PS011	56.88	8.75	48.13	4.991	8	8	9.643	38
		PS013	62	1.29	60.71	5.167	8	7	11.75	38
		PS014	69.33	10.43	58.9	5.554	6	7	10.61	38
4	Bromosporine_TC	Table Analyzed	Bromosporine_TC
		Two-way ANOVA	Ordinary
		Alpha	0.05
		Source of Variation	% of total variation	P value	P value summary	Significant?
		Interaction	2.522	0.1353	ns	No
		expt effect	20.47	< 0,0001	****	Yes
		grp effect	54.87	< 0,0001	****	Yes
		ANOVA table	SS	DF	MS	F (DFn, DFd)	P value
		Interaction	151	3	50.34	F (3, 51) = 1,937	P = 0,1353
		expt effect	1226	3	408.6	F (3, 51) = 15,73	P < 0,0001
		grp effect	3285	1	3285	F (1, 51) = 126,4	P < 0,0001
		Residual	1325	51	25.98
		Number of missing values	13
		Compare each cell mean with the other cell mean in that row.
		Number of families	1
		Number of comparisons per family	4
		Alpha	0.05
		Bonferroni's multiple comparisons test	Mean Diff,	95% CI of diff,	Significant?	Summary	Adjusted P Value
		telencephalon DMSO - telencephalon Bromosporine
		MW075	15.5	8,544 to 22,46	Yes	****	< 0,0001
		MW079	20.13	13,00 to 27,25	Yes	****	< 0,0001
		PS011	13.37	6,771 to 19,97	Yes	****	< 0,0001
		PS014	11.42	4,292 to 18,55	Yes	***	0.0005
		Test details	Mean 1	Mean 2	Mean Diff,	SE of diff,	N1	N2	t	DF
		telencephalon DMSO - telencephalon Bromosporine
		MW075	27.67	12.17	15.5	2.686	9	6	5.77	51
		MW079	26.13	6	20.13	2.753	8	6	7.311	51
		PS011	35	21.63	13.37	2.549	8	8	5.246	51
		PS014	24.17	12.75	11.42	2.753	6	8	4.148	51
	Bromosporine_PrT	Table Analyzed	Bromosporine_PrT
		Two-way ANOVA	Ordinary
		Alpha	0.05
		Source of Variation	% of total variation	P value	P value summary	Significant?
		Interaction	5.547	0.0222	*	Yes
		expt effect	1.998	0.2991	ns	No
		grp effect	65.42	< 0,0001	****	Yes
		ANOVA table	SS	DF	MS	F (DFn, DFd)	P value
		Interaction	258.8	3	86.26	F (3, 51) = 3,488	P = 0,0222
		expt effect	93.23	3	31.08	F (3, 51) = 1,257	P = 0,2991
		grp effect	3052	1	3052	F (1, 51) = 123,4	P < 0,0001
		Residual	1261	51	24.73
		Number of missing values	13
		Compare each cell mean with the other cell mean in that row.
		Number of families	1
		Number of comparisons per family	4
		Alpha	0.05
		Bonferroni's multiple comparisons test	Mean Diff,	95% CI of diff,	Significant?	Summary	Adjusted P Value
		PrT DMSO - PrT Bromosporine
		MW075	9.944	3,157 to 16,73	Yes	**	0.0016
		MW079	12.17	5,212 to 19,12	Yes	***	0.0001
		PS011	21.25	14,81 to 27,69	Yes	****	< 0,0001
		PS014	14.87	7,915 to 21,82	Yes	****	< 0,0001
		Test details	Mean 1	Mean 2	Mean Diff,	SE of diff,	N1	N2	t	DF
		PrT DMSO - PrT Bromosporine
		MW075	25.78	15.83	9.944	2.621	9	6	3.794	51
		MW079	29	16.83	12.17	2.686	8	6	4.53	51
		PS011	34.38	13.13	21.25	2.487	8	8	8.546	51
		PS014	31.5	16.63	14.87	2.686	6	8	5.536	51
	Bromosporine_LC	Table Analyzed	Bromosporine_LC
		Two-way ANOVA	Ordinary
		Alpha	0.05
		Source of Variation	% of total variation	P value	P value summary	Significant?
		Interaction	5.554	0.2982	ns	No
		expt effect	10.78	0.0747	ns	No
		grp effect	8.686	0.0186	*	Yes
		ANOVA table	SS	DF	MS	F (DFn, DFd)	P value
		Interaction	26.11	3	8.704	F (3, 51) = 1,259	P = 0,2982
		expt effect	50.67	3	16.89	F (3, 51) = 2,443	P = 0,0747
		grp effect	40.84	1	40.84	F (1, 51) = 5,907	P = 0,0186
		Residual	352.6	51	6.913
		Number of missing values	13
		Compare each cell mean with the other cell mean in that row.
		Number of families	1
		Number of comparisons per family	4
		Alpha	0.05
		Bonferroni's multiple comparisons test	Mean Diff,	95% CI of diff,	Significant?	Summary	Adjusted P Value
		LC DMSO - LC Bromosporine
		MW075	2.111	-1,477 to 5,699	No	ns	0.5353
		MW079	3.625	-0,05179 to 7,302	No	ns	0.0549
		PS011	0	-3,404 to 3,404	No	ns	> 0,9999
		PS014	1	-2,677 to 4,677	No	ns	> 0,9999
		Test details	Mean 1	Mean 2	Mean Diff,	SE of diff,	N1	N2	t	DF
		LC DMSO - LC Bromosporine
		MW075	13.11	11	2.111	1.386	9	6	1.523	51
		MW079	15.63	12	3.625	1.42	8	6	2.553	51
		PS011	14.13	14.13	0	1.315	8	8	0	51
		PS014	15	14	1	1.42	6	8	0.7043	51
	Bromosporine_MO/AP	Table Analyzed	Bromosporine_MO/AP
		Two-way ANOVA	Ordinary
		Alpha	0.05
		Source of Variation	% of total variation	P value	P value summary	Significant?
		Interaction	2.753	0.1557	ns	No
		expt effect	53.02	< 0,0001	****	Yes
		group effect	19.01	< 0,0001	****	Yes
		ANOVA table	SS	DF	MS	F (DFn, DFd)	P value
		Interaction	654.1	3	218	F (3, 50) = 1,819	P = 0,1557
		expt effect	12598	3	4199	F (3, 50) = 35,04	P < 0,0001
		group effect	4517	1	4517	F (1, 50) = 37,69	P < 0,0001
		Residual	5993	50	119.9
		Number of missing values	14
		Compare each cell mean with the other cell mean in that row.
		Number of families	1
		Number of comparisons per family	4
		Alpha	0.05
		Bonferroni's multiple comparisons test	Mean Diff,	95% CI of diff,	Significant?	Summary	Adjusted P Value
		MO/AP DMSO - MO/AP Bromosporine
		MW075	9.056	-5,896 to 24,01	No	ns	0.4914
		MW079	13.88	-1,446 to 29,20	No	ns	0.0918
		PS011	22.75	8,566 to 36,93	Yes	***	0.0005
		PS014	26.22	10,05 to 42,39	Yes	***	0.0004
		Test details	Mean 1	Mean 2	Mean Diff,	SE of diff,	N1	N2	t	DF
		MO/AP DMSO - MO/AP Bromosporine
		MW075	56.89	47.83	9.056	5.77	9	6	1.569	50
		MW079	67.88	54	13.88	5.912	8	6	2.347	50
		PS011	100.9	78.13	22.75	5.474	8	8	4.156	50
		PS014	94.6	68.38	26.22	6.241	5	8	4.201	50
	Bromosporine_DC1	Table Analyzed	Bromosporine_DC1
		Two-way ANOVA	Ordinary
		Alpha	0.05
		Source of Variation	% of total variation	P value	P value summary	Significant?
		Interaction	21.05	0.0031	**	Yes
		expt effect	6.075	0.2222	ns	No
		grp effect	4.633	0.0686	ns	No
		ANOVA table	SS	DF	MS	F (DFn, DFd)	P value
		Interaction	603.5	3	201.2	F (3, 51) = 5,244	P = 0,0031
		expt effect	174.2	3	58.05	F (3, 51) = 1,513	P = 0,2222
		grp effect	132.8	1	132.8	F (1, 51) = 3,462	P = 0,0686
		Residual	1956	51	38.36
		Number of missing values	13
		Compare each cell mean with the other cell mean in that row.
		Number of families	1
		Number of comparisons per family	4
		Alpha	0.05
		Bonferroni's multiple comparisons test	Mean Diff,	95% CI of diff,	Significant?	Summary	Adjusted P Value
		DC1 DMSO - DC1 Bromosporine
		MW075	1.944	-6,508 to 10,40	No	ns	> 0,9999
		MW079	-3.417	-12,08 to 5,245	No	ns	> 0,9999
		PS011	-0.13	-8,149 to 7,889	No	ns	> 0,9999
		PS014	13.75	5,089 to 22,41	Yes	***	0.0006
		Test details	Mean 1	Mean 2	Mean Diff,	SE of diff,	N1	N2	t	DF
		DC1 DMSO - DC1 Bromosporine
		MW075	31.44	29.5	1.944	3.264	9	6	0.5957	51
		MW079	27.75	31.17	-3.417	3.345	8	6	1.021	51
		PS011	34	34.13	-0.13	3.097	8	8	0.04198	51
		PS014	37.5	23.75	13.75	3.345	6	8	4.111	51
	Bromosporine_DC2	Table Analyzed	Bromosporine_DC2
		Two-way ANOVA	Ordinary
		Alpha	0.05
		Source of Variation	% of total variation	P value	P value summary	Significant?
		Interaction	16.48	0.0078	**	Yes
		expt effect	19.97	0.0028	**	Yes
		grp effect	0.04147	0.8559	ns	No
		ANOVA table	SS	DF	MS	F (DFn, DFd)	P value
		Interaction	109.1	3	36.36	F (3, 51) = 4,412	P = 0,0078
		expt effect	132.2	3	44.06	F (3, 51) = 5,346	P = 0,0028
		grp effect	0.2745	1	0.2745	F (1, 51) = 0,03330	P = 0,8559
		Residual	420.3	51	8.241
		Number of missing values	13
		Compare each cell mean with the other cell mean in that row.
		Number of families	1
		Number of comparisons per family	4
		Alpha	0.05
		Bonferroni's multiple comparisons test	Mean Diff,	95% CI of diff,	Significant?	Summary
		DC2 DMSO - DC2 Bromosporine
		MW075	0.9444	-2,973 to 4,862	No	ns
		MW079	-0.4167	-4,431 to 3,598	No	ns
		PS011	3.25	-0,4668 to 6,967	No	ns
		PS014	-4.33	-8,345 to -0,3154	Yes	*
		Test details	Mean 1	Mean 2	Mean Diff,	SE of diff,	N1	N2	t	DF
		DC2 DMSO - DC2 Bromosporine
		MW075	12.11	11.17	0.9444	1.513	9	6	0.6242	51
		MW079	13.75	14.17	-0.4167	1.55	8	6	0.2687	51
		PS011	17.5	14.25	3.25	1.435	8	8	2.264	51
		PS014	11.17	15.5	-4.33	1.55	6	8	2.793	51
	Bromosporine_DC3	Table Analyzed	Bromosporine_DC3
		Two-way ANOVA	Ordinary
		Alpha	0.05
		Source of Variation	% of total variation	P value	P value summary	Significant?
		Interaction	2.268	0.7296	ns	No
		expt effect	8.224	0.2071	ns	No
		grp effect	0.6642	0.5397	ns	No
		ANOVA table	SS	DF	MS	F (DFn, DFd)	P value
		Interaction	7.754	3	2.585	F (3, 51) = 0,4340	P = 0,7296
		expt effect	28.11	3	9.371	F (3, 51) = 1,574	P = 0,2071
		grp effect	2.271	1	2.271	F (1, 51) = 0,3813	P = 0,5397
		Residual	303.7	51	5.955
		Number of missing values	13
		Compare each cell mean with the other cell mean in that row.
		Number of families	1
		Number of comparisons per family	4
		Alpha	0.05
		Bonferroni's multiple comparisons test	Mean Diff,	95% CI of diff,	Significant?	Summary	Adjusted P Value
		DC3 DMSO - DC3 Bromosporine
		MW075	1.375	-1,955 to 4,705	No	ns	> 0,9999
		MW079	0.8333	-2,579 to 4,246	No	ns	> 0,9999
		PS011	-0.37	-3,529 to 2,789	No	ns	> 0,9999
		PS014	-0.25	-3,663 to 3,163	No	ns	> 0,9999
		Test details	Mean 1	Mean 2	Mean Diff,	SE of diff,	N1	N2	t	DF
		DC3 DMSO - DC3 Bromosporine
		MW075	7.375	6	1.375	1.286	9	6	1.069	51
		MW079	6.5	5.667	0.8333	1.318	8	6	0.6323	51
		PS011	7.63	8	-0.37	1.22	8	8	0.3032	51
		PS014	6	6.25	-0.25	1.318	6	8	0.1897	51
	Bromosporine_DC4,5,6	Table Analyzed	Bromosporine_DC4,5,6
		Two-way ANOVA	Ordinary
		Alpha	0.05
		Source of Variation	% of total variation	P value	P value summary	Significant?
		Interaction	26.77	< 0,0001	****	Yes
		expt effect	14.46	0.0036	**	Yes
		grp effect	10.76	0.0014	**	Yes
		ANOVA table	SS	DF	MS	F (DFn, DFd)	P value
		Interaction	2253	3	751	F (3, 51) = 9,480	P < 0,0001
		expt effect	1217	3	405.7	F (3, 51) = 5,120	P = 0,0036
		grp effect	905.2	1	905.2	F (1, 51) = 11,43	P = 0,0014
		Residual	4040	51	79.22
		Number of missing values	13
		Compare each cell mean with the other cell mean in that row.
		Number of families	1
		Number of comparisons per family	4
		Alpha	0.05
		Bonferroni's multiple comparisons test	Mean Diff,	95% CI of diff,	Significant?	Summary
		DC 4/5/6 DMSO - DC4/5/6 Bromosporine
		MW075	6.667	-5,481 to 18,81	No	ns
		MW079	-12.25	-24,70 to 0,1972	No	ns
		PS011	0	-11,52 to 11,52	No	ns
		PS014	-26.13	-38,58 to -13,68	Yes	****
		Test details	Mean 1	Mean 2	Mean Diff,	SE of diff,	N1	N2	t	DF
		DC 4/5/6 DMSO - DC4/5/6 Bromosporine
		MW075	63	56.33	6.667	4.691	9	6	1.421	51
		MW079	65.25	77.5	-12.25	4.807	8	6	2.548	51
		PS011	60.63	60.63	0	4.45	8	8	0	51
		PS014	51	77.13	-26.13	4.807	6	8	5.436	51
	Bromosporine_retina	Table Analyzed	Bromosporine_retina
		Two-way ANOVA	Ordinary
		Alpha	0.05
		Source of Variation	% of total variation	P value	P value summary	Significant?
		Interaction	2.139	0.0224	*	Yes
		expt effect	1.03	0.104	ns	No
		grp effect	87.4	< 0,0001	****	Yes
		ANOVA table	SS	DF	MS	F (DFn, DFd)	P value
		Interaction	398.9	1	398.9	F (1, 26) = 5,897	P = 0,0224
		expt effect	192.1	1	192.1	F (1, 26) = 2,839	P = 0,1040
		grp effect	16299	1	16299	F (1, 26) = 240,9	P < 0,0001
		Residual	1759	26	67.66
		Number of missing values	2
		Compare each cell mean with the other cell mean in that row.
		Number of families	1
		Number of comparisons per family	2
		Alpha	0.05
		Bonferroni's multiple comparisons test	Mean Diff,	95% CI of diff,	Significant?	Summary	Adjusted P Value
		retina DMSO - retina Bromosporine
		PS011	39.63	29,85 to 49,41	Yes	****	< 0,0001
		PS014	54.33	43,76 to 64,90	Yes	****	< 0,0001
		Test details	Mean 1	Mean 2	Mean Diff,	SE of diff,	N1	N2	t	DF
		retina DMSO - retina Bromosporine
		PS011	56.88	17.25	39.63	4.113	8	8	9.636	26
		PS014	69.33	15	54.33	4.442	6	8	12.23	26
5	I-Bet151_TC	Table Analyzed	I-Bet151_TC
		Two-way ANOVA	Ordinary
		Alpha	0.05
		Source of Variation	% of total variation	P value	P value summary	Significant?
		Interaction	15.44	< 0,0001	****	Yes
		expt effect	18.47	< 0,0001	****	Yes
		grp effect	35.54	< 0,0001	****	Yes
		ANOVA table	SS	DF	MS	F (DFn, DFd)	P value
		Interaction	860.4	5	172.1	F (5, 80) = 8,087	P < 0,0001
		expt effect	1029	5	205.9	F (5, 80) = 9,676	P < 0,0001
		grp effect	1981	1	1981	F (1, 80) = 93,08	P < 0,0001
		Residual	1702	80	21.28
		Number of missing values	16
		Compare each cell mean with the other cell mean in that row.
		Number of families	1
		Number of comparisons per family	6
		Alpha	0.05
		Bonferroni's multiple comparisons test	Mean Diff,	95% CI of diff,	Significant?	Summary	Adjusted P Value
		telencephalon DMSO - telencephalon Ibet-151
		MW076	4.042	-2,022 to 10,11	No	ns	0.4508
		MW077	13.38	6,260 to 20,49	Yes	****	< 0,0001
		MW079	19.88	13,64 to 26,11	Yes	****	< 0,0001
		PS011	2.63	-3,610 to 8,870	No	ns	> 0,9999
		PS013	11.88	5,640 to 18,12	Yes	****	< 0,0001
		PS014	4.54	-2,200 to 11,28	No	ns	0.4328
		Test details	Mean 1	Mean 2	Mean Diff,	SE of diff,	N1	N2	t	DF
		telencephalon DMSO - telencephalon Ibet-151
		MW076	27.67	23.63	4.042	2.241	9	8	1.803	80
		MW077	32.38	19	13.38	2.63	8	5	5.086	80
		MW079	26.13	6.25	19.88	2.306	8	8	8.617	80
		PS011	21.63	19	2.63	2.306	8	8	1.14	80
		PS013	25.38	13.5	11.88	2.306	8	8	5.151	80
		PS014	24.17	19.63	4.54	2.491	6	8	1.822	80
	I-Bet151_PrT	Table Analyzed	I-Bet151_PrT
		Two-way ANOVA	Ordinary
		Alpha	0.05
		Source of Variation	% of total variation	P value	P value summary	Significant?
		Interaction	18.58	< 0,0001	****	Yes
		expt effect	15.64	0.0001	***	Yes
		grp effect	22.51	< 0,0001	****	Yes
		ANOVA table	SS	DF	MS	F (DFn, DFd)	P value
		Interaction	1004	5	200.8	F (5, 80) = 6,872	P < 0,0001
		expt effect	844.6	5	168.9	F (5, 80) = 5,782	P = 0,0001
		grp effect	1216	1	1216	F (1, 80) = 41,61	P < 0,0001
		Residual	2337	80	29.21
		Number of missing values	16
		Compare each cell mean with the other cell mean in that row.
		Number of families	1
		Number of comparisons per family	6
		Alpha	0.05
		Bonferroni's multiple comparisons test	Mean Diff,	95% CI of diff,	Significant?	Summary	Adjusted P Value
		PrT DMSO - PrT I-Bet151
		MW076	-4.097	-11,20 to 3,008	No	ns	0.7362
		MW077	16.88	8,539 to 25,21	Yes	****	< 0,0001
		MW079	7.125	-0,1865 to 14,44	No	ns	0.0604
		PS011	2.62	-4,692 to 9,932	No	ns	> 0,9999
		PS013	10.75	3,438 to 18,06	Yes	***	0.0009
		PS014	10.87	2,973 to 18,77	Yes	**	0.0022
		Test details	Mean 1	Mean 2	Mean Diff,	SE of diff,	N1	N2	t	DF
		PrT DMSO - PrT I-Bet151
		MW076	25.78	29.88	-4.097	2.626	9	8	1.56	80
		MW077	32.63	15.75	16.88	3.081	8	5	5.476	80
		MW079	29	21.88	7.125	2.703	8	8	2.636	80
		PS011	20.25	17.63	2.62	2.703	8	8	0.9695	80
		PS013	33.5	22.75	10.75	2.703	8	8	3.978	80
		PS014	31.5	20.63	10.87	2.919	6	8	3.724	80
	I-Bet151_LC	Table Analyzed	I-Bet151_LC
		Two-way ANOVA	Ordinary
		Alpha	0.05
		Source of Variation	% of total variation	P value	P value summary	Significant?
		Interaction	20.52	0.0011	**	Yes
		expt effect	6.351	0.2344	ns	No
		grp effect	0.3863	0.5164	ns	No
		ANOVA table	SS	DF	MS	F (DFn, DFd)	P value
		Interaction	160.2	5	32.04	F (5, 80) = 4,513	P = 0,0011
		expt effect	49.6	5	9.919	F (5, 80) = 1,397	P = 0,2344
		grp effect	3.017	1	3.017	F (1, 80) = 0,4248	P = 0,5164
		Residual	568.1	80	7.101
		Number of missing values	16
		Compare each cell mean with the other cell mean in that row.
		Number of families	1
		Number of comparisons per family	6
		Alpha	0.05
		Bonferroni's multiple comparisons test	Mean Diff,	95% CI of diff,	Significant?	Summary	Adjusted P Value
		LC DMSO - LC I-Bet151
		MW076	-4.264	-7,767 to -0,7608	Yes	**	0.0089
		MW077	-3.175	-7,285 to 0,9349	No	ns	0.2388
		MW079	2.75	-0,8546 to 6,355	No	ns	0.2535
		PS011	2.5	-1,105 to 6,105	No	ns	0.3855
		PS013	-0.88	-4,485 to 2,725	No	ns	> 0,9999
		PS014	0.87	-3,023 to 4,763	No	ns	> 0,9999
		Test details	Mean 1	Mean 2	Mean Diff,	SE of diff,	N1	N2	t	DF
		LC DMSO - LC I-Bet151
		MW076	13.11	17.38	-4.264	1.295	9	8	3.293	80
		MW077	14.63	17.8	-3.175	1.519	8	5	2.09	80
		MW079	15.63	12.88	2.75	1.332	8	8	2.064	80
		PS011	15.5	13	2.5	1.332	8	8	1.876	80
		PS013	15.25	16.13	-0.88	1.332	8	8	0.6605	80
		PS014	15	14.13	0.87	1.439	6	8	0.6045	80
	Ibet 151_MO/AP	Table Analyzed	Ibet 151_MO
		Two-way ANOVA	Ordinary
		Alpha	0.05
		Source of Variation	% of total variation	P value	P value summary	Significant?
		Interaction	25.69	0.0019	**	Yes
		expt effect	2.94	0.4392	ns	No
		grp effect	1.375	0.3807	ns	No
		ANOVA table	SS	DF	MS	F (DFn, DFd)	P value
		Interaction	2643	2	1321	F (2, 40) = 7,339	P = 0,0019
		expt effect	302.5	2	151.3	F (2, 40) = 0,8401	P = 0,4392
		grp effect	141.4	1	141.4	F (1, 40) = 0,7856	P = 0,3807
		Residual	7202	40	180.1
		Number of missing values	8
		Compare each cell mean with the other cell mean in that row.
		Number of families	1
		Number of comparisons per family	3
		Alpha	0.05
		Bonferroni's multiple comparisons test	Mean Diff,	95% CI of diff,	Significant?	Summary	Adjusted P Value
		MO/AP DMSO - MO/AP I-Bet 151
		MW076	-25.36	-41,65 to -9,068	Yes	**	0.0011
		MW077	8.4	-10,72 to 27,52	No	ns	0.8362
		MW079	6.25	-10,52 to 23,02	No	ns	> 0,9999
		Test details	Mean 1	Mean 2	Mean Diff,	SE of diff,	N1	N2	t	DF
		MO/AP DMSO - MO/AP I-Bet 151
		MW076	56.89	82.25	-25.36	6.52	9	8	3.89	40
		MW077	75	66.6	8.4	7.65	8	5	1.098	40
		MW079	67.88	61.63	6.25	6.709	8	8	0.9315	40
	Ibet 151_DC1	Table Analyzed	Ibet 151_DC1
		Two-way ANOVA	Ordinary
		Alpha	0.05
		Source of Variation	% of total variation	P value	P value summary	Significant?
		Interaction	14.14	0.0207	*	Yes
		expt effect	19.17	0.0061	**	Yes
		grp effect	0.606	0.5482	ns	No
		ANOVA table	SS	DF	MS	F (DFn, DFd)	P value
		Interaction	461.5	2	230.7	F (2, 40) = 4,278	P = 0,0207
		expt effect	625.7	2	312.9	F (2, 40) = 5,801	P = 0,0061
		grp effect	19.78	1	19.78	F (1, 40) = 0,3668	P = 0,5482
		Residual	2157	40	53.93
		Number of missing values	8
		Compare each cell mean with the other cell mean in that row.
		Number of families	1
		Number of comparisons per family	3
		Alpha	0.05
		Bonferroni's multiple comparisons test	Mean Diff,	95% CI of diff,	Significant?	Summary	Adjusted P Value
		DC1 DMSO - DC1 I-Bet151
		MW076	-8.431	-17,35 to 0,4865	No	ns	0.0693
		MW077	7.175	-3,287 to 17,64	No	ns	0.2829
		MW079	-2.75	-11,93 to 6,426	No	ns	> 0,9999
		Test details	Mean 1	Mean 2	Mean Diff,	SE of diff,	N1	N2	t	DF
		DC1 DMSO - DC1 I-Bet151
		MW076	31.44	39.88	-8.431	3.568	9	8	2.363	40
		MW077	30.38	23.2	7.175	4.187	8	5	1.714	40
		MW079	27.75	30.5	-2.75	3.672	8	8	0.7489	40
	I-Bet151_DC2	Table Analyzed	I-Bet151_DC2
		Two-way ANOVA	Ordinary
		Alpha	0.05
		Source of Variation	% of total variation	P value	P value summary	Significant?
		Interaction	2.955	0.6895	ns	No
		expt effect	19.99	0.0021	**	Yes
		grp effect	0.06175	0.8007	ns	No
		ANOVA table	SS	DF	MS	F (DFn, DFd)	P value
		Interaction	28.8	5	5.76	F (5, 80) = 0,6140	P = 0,6895
		expt effect	194.9	5	38.97	F (5, 80) = 4,154	P = 0,0021
		grp effect	0.6019	1	0.6019	F (1, 80) = 0,06416	P = 0,8007
		Residual	750.6	80	9.382
		Number of missing values	16
		Compare each cell mean with the other cell mean in that row.
		Number of families	1
		Number of comparisons per family	6
		Alpha	0.05
		Bonferroni's multiple comparisons test	Mean Diff,	95% CI of diff,	Significant?	Summary
		DC2 DMSO - DC2 I-Bet151
		MW076	-1.222	-5,249 to 2,804	No	ns
		MW077	-1.3	-6,024 to 3,424	No	ns
		MW079	0	-4,143 to 4,143	No	ns
		PS011	1.5	-2,643 to 5,643	No	ns
		PS013	1.12	-3,023 to 5,263	No	ns
		PS014	-1.08	-5,555 to 3,395	No	ns
		Test details	Mean 1	Mean 2	Mean Diff,	SE of diff,	N1	N2	t	DF
		DC2 DMSO - DC2 I-Bet151
		MW076	12.11	13.33	-1.222	1.488	9	8	0.8212	80
		MW077	14.5	15.8	-1.3	1.746	8	5	0.7445	80
		MW079	13.75	13.75	0	1.532	8	8	0	80
		PS011	15.75	14.25	1.5	1.532	8	8	0.9794	80
		PS013	16.5	15.38	1.12	1.532	8	8	0.7313	80
		PS014	11.17	12.25	-1.08	1.654	6	8	0.6529	80
	Ibet 151_DC3	Table Analyzed	Ibet 151_DC3
		Two-way ANOVA	Ordinary
		Alpha	0.05
		Source of Variation	% of total variation	P value	P value summary	Significant?
		Interaction	8.699	0.0673	ns	No
		expt effect	31.09	0.0002	***	Yes
		grp effect	0.007617	0.9436	ns	No
		ANOVA table	SS	DF	MS	F (DFn, DFd)	P value
		Interaction	22	2	11	F (2, 40) = 2,890	P = 0,0673
		expt effect	78.63	2	39.32	F (2, 40) = 10,33	P = 0,0002
		grp effect	0.01926	1	0.01926	F (1, 40) = 0,005061	P = 0,9436
		Residual	152.3	40	3.806
		Number of missing values	8
		Compare each cell mean with the other cell mean in that row.
		Number of families	1
		Number of comparisons per family	3
		Alpha	0.05
		Bonferroni's multiple comparisons test	Mean Diff,	95% CI of diff,	Significant?	Summary	Adjusted P Value
		DC3 DMSO - DC3 I-Bet151
		MW076	-2	-4,369 to 0,3689	No	ns	0.1236
		MW077	0.625	-2,154 to 3,404	No	ns	> 0,9999
		MW079	1.25	-1,188 to 3,688	No	ns	0.6223
		Test details	Mean 1	Mean 2	Mean Diff,	SE of diff,	N1	N2	t	DF
		DC3 DMSO - DC3 I-Bet151
		MW076	7.375	9.375	-2	0.948	9	8	2.11	40
		MW077	5.625	5	0.625	1.112	8	5	0.5619	40
		MW079	6.5	5.25	1.25	0.9755	8	8	1.281	40
	I-Bet151_DC4,5,6	Table Analyzed	I-Bet151_DC4,5,6
		Two-way ANOVA	Ordinary
		Alpha	0.05
		Source of Variation	% of total variation	P value	P value summary	Significant?
		Interaction	9.118	0.0009	***	Yes
		expt effect	51.89	< 0,0001	****	Yes
		grp effect	7.542	< 0,0001	****	Yes
		ANOVA table	SS	DF	MS	F (DFn, DFd)	P value
		Interaction	1391	5	278.1	F (5, 80) = 4,639	P = 0,0009
		expt effect	7914	5	1583	F (5, 80) = 26,40	P < 0,0001
		grp effect	1150	1	1150	F (1, 80) = 19,19	P < 0,0001
		Residual	4796	80	59.95
		Number of missing values	16
		Compare each cell mean with the other cell mean in that row.
		Number of families	1
		Number of comparisons per family	6
		Alpha	0.05
		Bonferroni's multiple comparisons test	Mean Diff,	95% CI of diff,	Significant?	Summary
		DC4/5/6 DMSO - DC4/5/6 I-Bet151
		MW076	-20.86	-31,04 to -10,68	Yes	****
		MW077	3.175	-8,767 to 15,12	No	ns
		MW079	-12.13	-22,60 to -1,651	Yes	*
		PS011	-3.25	-13,72 to 7,224	No	ns
		PS013	-1.25	-11,72 to 9,224	No	ns
		PS014	-8.63	-19,94 to 2,683	No	ns
		Test details	Mean 1	Mean 2	Mean Diff,	SE of diff,	N1	N2	t	DF
		DC4/5/6 DMSO - DC4/5/6 I-Bet151
		MW076	63	83.86	-20.86	3.762	9	8	5.544	80
		MW077	73.38	70.2	3.175	4.414	8	5	0.7193	80
		MW079	65.25	77.38	-12.13	3.871	8	8	3.132	80
		PS011	46.75	50	-3.25	3.871	8	8	0.8395	80
		PS013	60.75	62	-1.25	3.871	8	8	0.3229	80
		PS014	51	59.63	-8.63	4.182	6	8	2.064	80
	Ibet151_retina	Table Analyzed	Ibet151_retina
		Two-way ANOVA	Ordinary
		Alpha	0.05
		Source of Variation	% of total variation	P value	P value summary	Significant?
		Interaction	6.651	0.2226	ns	No
		expt effect	1.359	0.7288	ns	No
		grp effect	6.742	0.0829	ns	No
		ANOVA table	SS	DF	MS	F (DFn, DFd)	P value
		Interaction	783.8	2	391.9	F (2, 40) = 1,560	P = 0,2226
		expt effect	160.2	2	80.1	F (2, 40) = 0,3189	P = 0,7288
		grp effect	794.5	1	794.5	F (1, 40) = 3,164	P = 0,0829
		Residual	10046	40	251.2
		Number of missing values	2
		Compare each cell mean with the other cell mean in that row.
		Number of families	1
		Number of comparisons per family	3
		Alpha	0.05
		Bonferroni's multiple comparisons test	Mean Diff,	95% CI of diff,	Significant?	Summary	Adjusted P Value
		1%DMSO_retina - 30µM ibet151_retina
		PS011	5.75	-14,05 to 25,55	No	ns	> 0,9999
		PS013	-0.25	-20,05 to 19,55	No	ns	> 0,9999
		PS014	19.58	-1,807 to 40,97	No	ns	0.0826
		Test details	Mean 1	Mean 2	Mean Diff,	SE of diff,	N1	N2	t	DF
		1%DMSO_retina - 30µM ibet151_retina
		PS011	67	61.25	5.75	7.924	8	8	0.7257	40
		PS013	62	62.25	-0.25	7.924	8	8	0.03155	40
		PS014	69.33	49.75	19.58	8.559	6	8	2.288	40
6	JQ1_TC	Table Analyzed	JQ1_TC
		Two-way ANOVA	Ordinary
		Alpha	0.05
		Source of Variation	% of total variation	P value	P value summary	Significant?
		Interaction	8.289	< 0,0001	****	Yes
		expt effect	5.54	0.0008	***	Yes
		grp effect	68.61	< 0,0001	****	Yes
		ANOVA table	SS	DF	MS	F (DFn, DFd)	P value
		Interaction	619.8	4	154.9	F (4, 68) = 8,023	P < 0,0001
		expt effect	414.2	4	103.6	F (4, 68) = 5,362	P = 0,0008
		grp effect	5130	1	5130	F (1, 68) = 265,6	P < 0,0001
		Residual	1313	68	19.31
		Number of missing values	12
		Compare each cell mean with the other cell mean in that row.
		Number of families	1
		Number of comparisons per family	5
		Alpha	0.05
		Bonferroni's multiple comparisons test	Mean Diff,	95% CI of diff,	Significant?	Summary
		1% DMSO_TC - 3µM (s)JQ1_TC
		MW076	21	15,51 to 26,49	Yes	****
		MW077	20.75	14,93 to 26,57	Yes	****
		MW079	21.25	15,43 to 27,07	Yes	****
		PS013	10.05	3,760 to 16,34	Yes	***
		PS014	8.79	2,500 to 15,08	Yes	**
		Test details	Mean 1	Mean 2	Mean Diff,	SE of diff,	N1	N2	t	DF
		1% DMSO_TC - 3µM (s)JQ1_TC
		MW076	27.67	6.667	21	2.072	9	9	10.14	68
		MW077	32.38	11.63	20.75	2.197	8	8	9.443	68
		MW079	26.13	4.875	21.25	2.197	8	8	9.671	68
		PS013	25.38	15.33	10.05	2.373	8	6	4.234	68
		PS014	24.17	15.38	8.79	2.373	6	8	3.704	68
	JQ1_PrT	Table Analyzed	JQ1_PrT
		Two-way ANOVA	Ordinary
		Alpha	0.05
		Source of Variation	% of total variation	P value	P value summary	Significant?
		Interaction	0.5951	0.6434	ns	No
		expt effect	4.757	0.0013	**	Yes
		grp effect	78.09	< 0,0001	****	Yes
		ANOVA table	SS	DF	MS	F (DFn, DFd)	P value
		Interaction	58	4	14.5	F (4, 70) = 0,6290	P = 0,6434
		expt effect	463.7	4	115.9	F (4, 70) = 5,029	P = 0,0013
		grp effect	7611	1	7611	F (1, 70) = 330,2	P < 0,0001
		Residual	1614	70	23.05
		Number of missing values	10
		Compare each cell mean with the other cell mean in that row.
		Number of families	1
		Number of comparisons per family	5
		Alpha	0.05
		Bonferroni's multiple comparisons test	Mean Diff,	95% CI of diff,	Significant?	Summary
		PrT DMSO - PrT JQ1
		MW076	16.67	10,67 to 22,66	Yes	****
		MW077	21.25	14,89 to 27,61	Yes	****
		MW079	21.38	15,02 to 27,73	Yes	****
		PS013	19.17	12,30 to 26,04	Yes	****
		PS014	19.62	13,26 to 25,98	Yes	****
		Test details	Mean 1	Mean 2	Mean Diff,	SE of diff,	N1	N2	t	DF
		PrT DMSO - PrT JQ1
		MW076	25.78	9.111	16.67	2.263	9	9	7.364	70
		MW077	32.63	11.38	21.25	2.401	8	8	8.852	70
		MW079	29	7.625	21.38	2.401	8	8	8.904	70
		PS013	33.5	14.33	19.17	2.593	8	6	7.393	70
		PS014	31.5	11.88	19.62	2.401	8	8	8.173	70
	JQ1_LC	Table Analyzed	JQ1_LC
		Two-way ANOVA	Ordinary
		Alpha	0.05
		Source of Variation	% of total variation	P value	P value summary	Significant?
		Interaction	15.69	0.0024	**	Yes
		expt effect	20.73	0.0003	***	Yes
		grp effect	5.536	0.0131	*	Yes
		ANOVA table	SS	DF	MS	F (DFn, DFd)	P value
		Interaction	121.3	4	30.32	F (4, 68) = 4,594	P = 0,0024
		expt effect	160.3	4	40.08	F (4, 68) = 6,071	P = 0,0003
		grp effect	42.8	1	42.8	F (1, 68) = 6,485	P = 0,0131
		Residual	448.9	68	6.601
		Number of missing values	12
		Compare each cell mean with the other cell mean in that row.
		Number of families	1
		Number of comparisons per family	5
		Alpha	0.05
		Bonferroni's multiple comparisons test	Mean Diff,	95% CI of diff,	Significant?	Summary
		LC DMSO - LC JQ1
		MW076	2.556	-0,6540 to 5,765	No	ns
		MW077	-2.875	-6,279 to 0,5293	No	ns
		MW079	2.875	-0,5293 to 6,279	No	ns
		PS013	4.42	0,7429 to 8,097	Yes	*
		PS014	0.5	-3,177 to 4,177	No	ns
		Test details	Mean 1	Mean 2	Mean Diff,	SE of diff,	N1	N2	t	DF
		LC DMSO - LC JQ1
		MW076	13.11	10.56	2.556	1.211	9	9	2.11	68
		MW077	14.63	17.5	-2.875	1.285	8	8	2.238	68
		MW079	15.63	12.75	2.875	1.285	8	8	2.238	68
		PS013	15.25	10.83	4.42	1.388	8	6	3.186	68
		PS014	15	14.5	0.5	1.388	6	8	0.3604	68
	JQ1_MO	Table Analyzed	JQ1_MO
		Two-way ANOVA	Ordinary
		Alpha	0.05
		Source of Variation	% of total variation	P value	P value summary	Significant?
		Interaction	5.95	0.0124	*	Yes
		expt effect	10.71	0.0006	***	Yes
		grp effect	56.43	< 0,0001	****	Yes
		ANOVA table	SS	DF	MS	F (DFn, DFd)	P value
		Interaction	1707	2	853.6	F (2, 44) = 4,864	P = 0,0124
		expt effect	3072	2	1536	F (2, 44) = 8,751	P = 0,0006
		grp effect	16192	1	16192	F (1, 44) = 92,25	P < 0,0001
		Residual	7723	44	175.5
		Number of missing values	4
		Compare each cell mean with the other cell mean in that row.
		Number of families	1
		Number of comparisons per family	3
		Alpha	0.05
		Bonferroni's multiple comparisons test	Mean Diff,	95% CI of diff,	Significant?	Summary	Adjusted P Value
		MO/AP DMSO - MO/AP JQ1
		MW076	25.01	9,469 to 40,56	Yes	***	0.0007
		MW077	30.88	14,39 to 47,36	Yes	****	< 0,0001
		MW079	52.25	35,76 to 68,74	Yes	****	< 0,0001
		Test details	Mean 1	Mean 2	Mean Diff,	SE of diff,	N1	N2	t	DF
		MO/AP DMSO - MO/AP JQ1
		MW076	56.89	31.88	25.01	6.245	9	9	4.005	44
		MW077	75	44.13	30.88	6.624	8	8	4.661	44
		MW079	67.88	15.63	52.25	6.624	8	8	7.888	44
	JQ1_DC1	Table Analyzed	JQ1_DC1
		Two-way ANOVA	Ordinary
		Alpha	0.05
		Source of Variation	% of total variation	P value	P value summary	Significant?
		Interaction	5.089	0.1362	ns	No
		expt effect	5.497	0.1169	ns	No
		grp effect	35.77	< 0,0001	****	Yes
		ANOVA table	SS	DF	MS	F (DFn, DFd)	P value
		Interaction	116.8	2	58.39	F (2, 44) = 2,087	P = 0,1362
		expt effect	126.1	2	63.07	F (2, 44) = 2,254	P = 0,1169
		grp effect	820.8	1	820.8	F (1, 44) = 29,33	P < 0,0001
		Residual	1231	44	27.98
		Number of missing values	4
		Compare each cell mean with the other cell mean in that row.
		Number of families	1
		Number of comparisons per family	3
		Alpha	0.05
		Bonferroni's multiple comparisons test	Mean Diff,	95% CI of diff,	Significant?	Summary	Adjusted P Value
		DC1 DMSO - DC1 JQ1
		MW076	12.22	6,016 to 18,43	Yes	****	< 0,0001
		MW077	4.875	-1,708 to 11,46	No	ns	0.2161
		MW079	7.25	0,6671 to 13,83	Yes	*	0.0264
		Test details	Mean 1	Mean 2	Mean Diff,	SE of diff,	N1	N2	t	DF
		DC1 DMSO - DC1 JQ1
		MW076	31.44	19.22	12.22	2.494	9	9	4.901	44
		MW077	30.38	25.5	4.875	2.645	8	8	1.843	44
		MW079	27.75	20.5	7.25	2.645	8	8	2.741	44
	JQ1_DC2	Table Analyzed	JQ1_DC2
		Two-way ANOVA	Ordinary
		Alpha	0.05
		Source of Variation	% of total variation	P value	P value summary	Significant?
		Interaction	24.36	0.0002	***	Yes
		expt effect	10.21	0.0363	*	Yes
		grp effect	1.764	0.1744	ns	No
		ANOVA table	SS	DF	MS	F (DFn, DFd)	P value
		Interaction	181.4	4	45.34	F (4, 68) = 6,504	P = 0,0002
		expt effect	76.01	4	19	F (4, 68) = 2,726	P = 0,0363
		grp effect	13.13	1	13.13	F (1, 68) = 1,884	P = 0,1744
		Residual	474	68	6.971
		Number of missing values	12
		Compare each cell mean with the other cell mean in that row.
		Number of families	1
		Number of comparisons per family	5
		Alpha	0.05
		Bonferroni's multiple comparisons test	Mean Diff,	95% CI of diff,	Significant?	Summary
		DC2 DMSO - DC2 JQ1
		MW076	1.556	-1,743 to 4,854	No	ns
		MW077	1.375	-2,123 to 4,873	No	ns
		MW079	-0.75	-4,248 to 2,748	No	ns
		PS013	5.67	1,891 to 9,449	Yes	***
		PS014	-3.71	-7,489 to 0,06875	No	ns
		Test details	Mean 1	Mean 2	Mean Diff,	SE of diff,	N1	N2	t	DF
		DC2 DMSO - DC2 JQ1
		MW076	12.11	10.56	1.556	1.245	9	9	1.25	68
		MW077	14.5	13.13	1.375	1.32	8	8	1.042	68
		MW079	13.75	14.5	-0.75	1.32	8	8	0.5681	68
		PS013	16.5	10.83	5.67	1.426	8	6	3.976	68
		PS014	11.17	14.88	-3.71	1.426	6	8	2.602	68
	JQ1_DC3	Table Analyzed	JQ1_DC3
		Two-way ANOVA	Ordinary
		Alpha	0.05
		Source of Variation	% of total variation	P value	P value summary	Significant?
		Interaction	2.852	0.4998	ns	No
		expt effect	3.297	0.4493	ns	No
		grp effect	4.808	0.1304	ns	No
		ANOVA table	SS	DF	MS	F (DFn, DFd)	P value
		Interaction	6.465	2	3.233	F (2, 44) = 0,7047	P = 0,4998
		expt effect	7.475	2	3.737	F (2, 44) = 0,8147	P = 0,4493
		grp effect	10.9	1	10.9	F (1, 44) = 2,376	P = 0,1304
		Residual	201.8	44	4.587
		Number of missing values	4
		Compare each cell mean with the other cell mean in that row.
		Number of families	1
		Number of comparisons per family	3
		Alpha	0.05
		Bonferroni's multiple comparisons test	Mean Diff,	95% CI of diff,	Significant?	Summary	Adjusted P Value
		DC3 DMSO - DC3 JQ1
		MW076	1.931	-0,5825 to 4,444	No	ns	0.1872
		MW077	0.25	-2,415 to 2,915	No	ns	> 0,9999
		MW079	0.625	-2,040 to 3,290	No	ns	> 0,9999
		Test details	Mean 1	Mean 2	Mean Diff,	SE of diff,	N1	N2	t	DF
		DC3 DMSO - DC3 JQ1
		MW076	7.375	5.444	1.931	1.01	9	9	1.912	44
		MW077	5.625	5.375	0.25	1.071	8	8	0.2334	44
		MW079	6.5	5.875	0.625	1.071	8	8	0.5836	44
	JQ1_DC4,5,6	Table Analyzed	JQ1_DC4,5,6
		Two-way ANOVA	Ordinary
		Alpha	0.05
		Source of Variation	% of total variation	P value	P value summary	Significant?
		Interaction	17.55	0.0003	***	Yes
		expt effect	31.85	< 0,0001	****	Yes
		grp effect	0.9886	0.2485	ns	No
		ANOVA table	SS	DF	MS	F (DFn, DFd)	P value
		Interaction	1485	4	371.2	F (4, 68) = 6,014	P = 0,0003
		expt effect	2695	4	673.6	F (4, 68) = 10,91	P < 0,0001
		grp effect	83.64	1	83.64	F (1, 68) = 1,355	P = 0,2485
		Residual	4197	68	61.73
		Number of missing values	12
		Compare each cell mean with the other cell mean in that row.
		Number of families	1
		Number of comparisons per family	5
		Alpha	0.05
		Bonferroni's multiple comparisons test	Mean Diff,	95% CI of diff,	Significant?	Summary
		DC4/5/6 DMSO - DC4/5/6 JQ1
		MW076	8	-1,815 to 17,81	No	ns
		MW077	5	-5,410 to 15,41	No	ns
		MW079	-1.5	-11,91 to 8,910	No	ns
		PS013	12.08	0,8356 to 23,32	Yes	*
		PS014	-13.13	-24,37 to -1,886	Yes	*
		Test details	Mean 1	Mean 2	Mean Diff,	SE of diff,	N1	N2	t	DF
		DC4/5/6 DMSO - DC4/5/6 JQ1
		MW076	63	55	8	3.704	9	9	2.16	68
		MW077	73.38	68.38	5	3.928	8	8	1.273	68
		MW079	65.25	66.75	-1.5	3.928	8	8	0.3818	68
		PS013	60.75	48.67	12.08	4.243	8	6	2.847	68
		PS014	51	64.13	-13.13	4.243	6	8	3.094	68
	JQ1_retina	Table Analyzed	JQ1_retina
		Two-way ANOVA	Ordinary
		Alpha	0.05
		Source of Variation	% of total variation	P value	P value summary	Significant?
		Interaction	8.832	0.0236	*	Yes
		expt effect	0.8939	0.4494	ns	No
		grp effect	53.99	< 0,0001	****	Yes
		ANOVA table	SS	DF	MS	F (DFn, DFd)	P value
		Interaction	792.4	1	792.4	F (1, 24) = 5,842	P = 0,0236
		expt effect	80.2	1	80.2	F (1, 24) = 0,5913	P = 0,4494
		grp effect	4845	1	4845	F (1, 24) = 35,72	P < 0,0001
		Residual	3255	24	135.6
		Number of missing values	4
		Compare each cell mean with the other cell mean in that row.
		Number of families	1
		Number of comparisons per family	2
		Alpha	0.05
		Bonferroni's multiple comparisons test	Mean Diff,	95% CI of diff,	Significant?	Summary
		1% DMSO_retina - 3µM (s)JQ1_retina
		PS013	15.83	0,7914 to 30,87	Yes	*
		PS014	37.33	22,29 to 52,37	Yes	****
		Test details	Mean 1	Mean 2	Mean Diff,	SE of diff,	N1	N2	t	DF
		1% DMSO_retina - 3µM (s)JQ1_retina
		PS013	62	46.17	15.83	6.29	8	6	2.517	24
		PS014	69.33	32	37.33	6.29	6	8	5.935	24
7	PU139_TC	Table Analyzed	PU139_TC
		Two-way ANOVA	Ordinary
		Alpha	0.05
		Source of Variation	% of total variation	P value	P value summary	Significant?
		Interaction	17.93	0.0007	***	Yes
		expt effect	29.18	< 0,0001	****	Yes
		grp effect	1.533	0.2014	ns	No
		ANOVA table	SS	DF	MS	F (DFn, DFd)	P value
		Interaction	572.5	3	190.8	F (3, 56) = 6,519	P = 0,0007
		expt effect	931.6	3	310.5	F (3, 56) = 10,61	P < 0,0001
		grp effect	48.93	1	48.93	F (1, 56) = 1,671	P = 0,2014
		Residual	1639	56	29.27
		Number of missing values	8
		Compare each cell mean with the other cell mean in that row.
		Number of families	1
		Number of comparisons per family	4
		Alpha	0.05
		Bonferroni's multiple comparisons test	Mean Diff,	95% CI of diff,	Significant?	Summary	Adjusted P Value
		telencephalon DMSO - telencephalon PU139
		MW076	5.889	-0,6937 to 12,47	No	ns	0.0986
		MW077	0.8036	-6,423 to 8,030	No	ns	> 0,9999
		PS011	-7.62	-14,60 to -0,6381	Yes	*	0.0267
		PS013	7.95	0,7231 to 15,18	Yes	*	0.0252
		Test details	Mean 1	Mean 2	Mean Diff,	SE of diff,	N1	N2	t	DF
		telencephalon DMSO - telencephalon PU139
		MW076	27.67	21.78	5.889	2.55	9	9	2.309	56
		MW077	32.38	31.57	0.8036	2.8	8	7	0.287	56
		PS011	21.63	29.25	-7.62	2.705	8	8	2.817	56
		PS013	25.38	17.43	7.95	2.8	8	7	2.839	56
	PU139_PrT	Table Analyzed	PU139_PrT
		Two-way ANOVA	Ordinary
		Alpha	0.05
		Source of Variation	% of total variation	P value	P value summary	Significant?
		Interaction	15.67	0.0021	**	Yes
		expt effect	13.99	0.0041	**	Yes
		grp effect	17.47	< 0,0001	****	Yes
		ANOVA table	SS	DF	MS	F (DFn, DFd)	P value
		Interaction	606.8	3	202.3	F (3, 56) = 5,532	P = 0,0021
		expt effect	541.8	3	180.6	F (3, 56) = 4,939	P = 0,0041
		grp effect	676.4	1	676.4	F (1, 56) = 18,50	P < 0,0001
		Residual	2047	56	36.56
		Number of missing values	8
		Compare each cell mean with the other cell mean in that row.
		Number of families	1
		Number of comparisons per family	4
		Alpha	0.05
		Bonferroni's multiple comparisons test	Mean Diff,	95% CI of diff,	Significant?	Summary	Adjusted P Value
		PrT DMSO - PrT PU139
		MW076	2.111	-5,245 to 9,468	No	ns	> 0,9999
		MW077	8.339	0,2626 to 16,42	Yes	*	0.0402
		PS011	-0.13	-7,933 to 7,673	No	ns	> 0,9999
		PS013	15.79	7,713 to 23,87	Yes	****	< 0,0001
		Test details	Mean 1	Mean 2	Mean Diff,	SE of diff,	N1	N2	t	DF
		PrT DMSO - PrT PU139
		MW076	25.78	23.67	2.111	2.85	9	9	0.7407	56
		MW077	32.63	24.29	8.339	3.129	8	7	2.665	56
		PS011	20.25	20.38	-0.13	3.023	8	8	0.043	56
		PS013	33.5	17.71	15.79	3.129	8	7	5.046	56
	PU139_LC	Table Analyzed	PU139_LC
		Two-way ANOVA	Ordinary
		Alpha	0.05
		Source of Variation	% of total variation	P value	P value summary	Significant?
		Interaction	9.429	0.0853	ns	No
		expt effect	14.31	0.0208	*	Yes
		grp effect	0.3517	0.6125	ns	No
		ANOVA table	SS	DF	MS	F (DFn, DFd)	P value
		Interaction	59.43	3	19.81	F (3, 56) = 2,319	P = 0,0853
		expt effect	90.18	3	30.06	F (3, 56) = 3,518	P = 0,0208
		grp effect	2.216	1	2.216	F (1, 56) = 0,2594	P = 0,6125
		Residual	478.5	56	8.544
		Number of missing values	8
		Compare each cell mean with the other cell mean in that row.
		Number of families	1
		Number of comparisons per family	4
		Alpha	0.05
		Bonferroni's multiple comparisons test	Mean Diff,	95% CI of diff,	Significant?	Summary	Adjusted P Value
		LC DMSO - LC PU139
		MW076	0.1111	-3,445 to 3,667	No	ns	> 0,9999
		MW077	0.05357	-3,851 to 3,958	No	ns	> 0,9999
		PS011	3.37	-0,4021 to 7,142	No	ns	0.0994
		PS013	-2.04	-5,944 to 1,864	No	ns	0.7317
		Test details	Mean 1	Mean 2	Mean Diff,	SE of diff,	N1	N2	t	DF
		LC DMSO - LC PU139
		MW076	13.11	13	0.1111	1.378	9	9	0.08064	56
		MW077	14.63	14.57	0.05357	1.513	8	7	0.03541	56
		PS011	15.5	12.13	3.37	1.462	8	8	2.306	56
		PS013	15.25	17.29	-2.04	1.513	8	7	1.348	56
	PU139_MO/AP	Table Analyzed	PU139_MO
		Two-way ANOVA	Ordinary
		Alpha	0.05
		Source of Variation	% of total variation	P value	P value summary	Significant?
		Interaction	2.864	0.1337	ns	No
		expt effect	69.09	< 0,0001	****	Yes
		grp effect	0.4788	0.3283	ns	No
		ANOVA table	SS	DF	MS	F (DFn, DFd)	P value
		Interaction	857.6	3	285.9	F (3, 56) = 1,939	P = 0,1337
		expt effect	20690	3	6897	F (3, 56) = 46,79	P < 0,0001
		grp effect	143.4	1	143.4	F (1, 56) = 0,9727	P = 0,3283
		Residual	8255	56	147.4
		Number of missing values	8
		Compare each cell mean with the other cell mean in that row.
		Number of families	1
		Number of comparisons per family	4
		Alpha	0.05
		Bonferroni's multiple comparisons test	Mean Diff,	95% CI of diff,	Significant?	Summary	Adjusted P Value
		MO/AP DMSO - MO/AP PU139
		MW076	3.556	-11,22 to 18,33	No	ns	> 0,9999
		MW077	4.143	-12,07 to 20,36	No	ns	> 0,9999
		PS011	-6.12	-21,79 to 9,548	No	ns	> 0,9999
		PS013	-13.6	-29,82 to 2,618	No	ns	0.1389
		Test details	Mean 1	Mean 2	Mean Diff,	SE of diff,	N1	N2	t	DF
		MO/AP DMSO - MO/AP PU139
		MW076	56.89	53.33	3.556	5.723	9	9	0.6212	56
		MW077	75	70.86	4.143	6.284	8	7	0.6593	56
		PS011	100.9	107	-6.12	6.071	8	8	1.008	56
		PS013	81	94.6	-13.6	6.284	8	7	2.164	56
	PU139_DC1	Table Analyzed	PU139_DC1
		Two-way ANOVA	Ordinary
		Alpha	0.05
		Source of Variation	% of total variation	P value	P value summary	Significant?
		Interaction	5.254	0.2653	ns	No
		expt effect	16.69	0.0083	**	Yes
		grp effect	5.782	0.0387	*	Yes
		ANOVA table	SS	DF	MS	F (DFn, DFd)	P value
		Interaction	267	3	89	F (3, 56) = 1,357	P = 0,2653
		expt effect	848.1	3	282.7	F (3, 56) = 4,311	P = 0,0083
		grp effect	293.8	1	293.8	F (1, 56) = 4,480	P = 0,0387
		Residual	3673	56	65.59
		Number of missing values	8
		Compare each cell mean with the other cell mean in that row.
		Number of families	1
		Number of comparisons per family	4
		Alpha	0.05
		Bonferroni's multiple comparisons test	Mean Diff,	95% CI of diff,	Significant?	Summary	Adjusted P Value
		DC1 DMSO - DC1 PU139
		MW076	1.444	-8,409 to 11,30	No	ns	> 0,9999
		MW077	11.38	0,5572 to 22,19	Yes	*	0.0353
		PS011	1.87	-8,581 to 12,32	No	ns	> 0,9999
		PS013	2.52	-8,298 to 13,34	No	ns	> 0,9999
		Test details	Mean 1	Mean 2	Mean Diff,	SE of diff,	N1	N2	t	DF
		DC1 DMSO - DC1 PU139
		MW076	31.44	30	1.444	3.818	9	9	0.3784	56
		MW077	30.38	19	11.38	4.191	8	7	2.714	56
		PS011	34	32.13	1.87	4.049	8	8	0.4618	56
		PS013	35.38	32.86	2.52	4.191	8	7	0.6012	56
	PU139_DC2	Table Analyzed	PU139_DC2
		Two-way ANOVA	Ordinary
		Alpha	0.05
		Source of Variation	% of total variation	P value	P value summary	Significant?
		Interaction	5.039	0.2738	ns	No
		expt effect	20.91	0.0022	**	Yes
		grp effect	3.315	0.1108	ns	No
		ANOVA table	SS	DF	MS	F (DFn, DFd)	P value
		Interaction	30.93	3	10.31	F (3, 56) = 1,330	P = 0,2738
		expt effect	128.4	3	42.79	F (3, 56) = 5,520	P = 0,0022
		grp effect	20.35	1	20.35	F (1, 56) = 2,625	P = 0,1108
		Residual	434.1	56	7.752
		Number of missing values	8
		Compare each cell mean with the other cell mean in that row.
		Number of families	1
		Number of comparisons per family	4
		Alpha	0.05
		Bonferroni's multiple comparisons test	Mean Diff,	95% CI of diff,	Significant?	Summary	Adjusted P Value
		DC2 DMSO - DC2 PU139
		MW076	-0.1111	-3,499 to 3,276	No	ns	> 0,9999
		MW077	0.5	-3,219 to 4,219	No	ns	> 0,9999
		PS011	3.5	-0,09308 to 7,093	No	ns	0.0593
		PS013	0.64	-3,079 to 4,359	No	ns	> 0,9999
		Test details	Mean 1	Mean 2	Mean Diff,	SE of diff,	N1	N2	t	DF
		DC2 DMSO - DC2 PU139
		MW076	12.11	12.22	-0.1111	1.313	9	9	0.08465	56
		MW077	14.5	14	0.5	1.441	8	7	0.347	56
		PS011	15.75	12.25	3.5	1.392	8	8	2.514	56
		PS013	16.5	15.86	0.64	1.441	8	7	0.4441	56
	PU139_DC3	Table Analyzed	PU139_DC3
		Two-way ANOVA	Ordinary
		Alpha	0.05
		Source of Variation	% of total variation	P value	P value summary	Significant?
		Interaction	11.45	0.0089	**	Yes
		expt effect	32.55	< 0,0001	****	Yes
		grp effect	5.715	0.0145	*	Yes
		ANOVA table	SS	DF	MS	F (DFn, DFd)	P value
		Interaction	82.71	3	27.57	F (3, 56) = 4,251	P = 0,0089
		expt effect	235	3	78.35	F (3, 56) = 12,08	P < 0,0001
		grp effect	41.27	1	41.27	F (1, 56) = 6,364	P = 0,0145
		Residual	363.2	56	6.485
		Number of missing values	8
		Compare each cell mean with the other cell mean in that row.
		Number of families	1
		Number of comparisons per family	4
		Alpha	0.05
		Bonferroni's multiple comparisons test	Mean Diff,	95% CI of diff,	Significant?	Summary	Adjusted P Value
		DC3 DMSO - DC3 PU139
		MW076	2	-1,098 to 5,098	No	ns	0.4052
		MW077	-2	-5,402 to 1,402	No	ns	0.5391
		PS011	-2.12	-5,406 to 1,166	No	ns	0.406
		PS013	-4.33	-7,732 to -0,9283	Yes	**	0.007
		Test details	Mean 1	Mean 2	Mean Diff,	SE of diff,	N1	N2	t	DF
		DC3 DMSO - DC3 PU139
		MW076	7	5	2	1.2	9	9	1.666	56
		MW077	5	7	-2	1.318	8	7	1.517	56
		PS011	7.63	9.75	-2.12	1.273	8	8	1.665	56
		PS013	8.38	12.71	-4.33	1.318	8	7	3.285	56
	PU139_DC4,5,6	Table Analyzed	PU139_DC4,5,6
		Two-way ANOVA	Ordinary
		Alpha	0.05
		Source of Variation	% of total variation	P value	P value summary	Significant?
		Interaction	8.129	0.0086	**	Yes
		expt effect	53.91	< 0,0001	****	Yes
		grp effect	2.543	0.0498	*	Yes
		ANOVA table	SS	DF	MS	F (DFn, DFd)	P value
		Interaction	1400	3	466.7	F (3, 56) = 4,284	P = 0,0086
		expt effect	9286	3	3095	F (3, 56) = 28,41	P < 0,0001
		grp effect	437.9	1	437.9	F (1, 56) = 4,020	P = 0,0498
		Residual	6101	56	108.9
		Number of missing values	8
		Compare each cell mean with the other cell mean in that row.
		Number of families	1
		Number of comparisons per family	4
		Alpha	0.05
		Bonferroni's multiple comparisons test	Mean Diff,	95% CI of diff,	Significant?	Summary	Adjusted P Value
		DC4/5/6DMSO - DC4/5/6 PU139
		MW076	-20.78	-33,48 to -8,079	Yes	***	0.0004
		MW077	-2.482	-16,42 to 11,46	No	ns	> 0,9999
		PS011	4.5	-8,970 to 17,97	No	ns	> 0,9999
		PS013	-2.25	-16,19 to 11,69	No	ns	> 0,9999
		Test details	Mean 1	Mean 2	Mean Diff,	SE of diff,	N1	N2	t	DF
		DC4/5/6DMSO - DC4/5/6 PU139
		MW076	63	83.78	-20.78	4.92	9	9	4.223	56
		MW077	73.38	75.86	-2.482	5.402	8	7	0.4595	56
		PS011	46.75	42.25	4.5	5.219	8	8	0.8623	56
		PS013	60.75	63	-2.25	5.402	8	7	0.4165	56
	PU139_retina	Table Analyzed	PU139_retina
		Two-way ANOVA	Ordinary
		Alpha	0.05
		Source of Variation	% of total variation	P value	P value summary	Significant?
		Interaction	2.693	0.1797	ns	No
		expt effect	6.74	0.0382	*	Yes
		grp effect	52.25	< 0,0001	****	Yes
		ANOVA table	SS	DF	MS	F (DFn, DFd)	P value
		Interaction	569.9	1	569.9	F (1, 27) = 1,898	P = 0,1797
		expt effect	1427	1	1427	F (1, 27) = 4,750	P = 0,0382
		grp effect	11060	1	11060	F (1, 27) = 36,82	P < 0,0001
		Residual	8109	27	300.4
		Number of missing values	1
		Compare each cell mean with the other cell mean in that row.
		Number of families	1
		Number of comparisons per family	2
		Alpha	0.05
		Bonferroni's multiple comparisons test	Mean Diff,	95% CI of diff,	Significant?	Summary	Adjusted P Value
		1%DMSO_retina - 30µM Pu139_retina
		PS011	29.25	8,684 to 49,82	Yes	**	0.0045
		PS013	46.43	25,14 to 67,72	Yes	****	< 0,0001
		Test details	Mean 1	Mean 2	Mean Diff,	SE of diff,	N1	N2	t	DF
		1%DMSO_retina - 30µM Pu139_retina
		PS011	67	37.75	29.25	8.665	8	8	3.376	27
		PS013	62	15.57	46.43	8.969	8	7	5.176	27
8	PU141_TC	Table Analyzed	PU141_TC
		Two-way ANOVA	Ordinary
		Alpha	0.05
		Source of Variation	% of total variation	P value	P value summary	Significant?
		Interaction	4.096	0.2189	ns	No
		expt effect	36.69	< 0,0001	****	Yes
		grp effect	8.96	0.0025	**	Yes
		ANOVA table	SS	DF	MS	F (DFn, DFd)	P value
		Interaction	208.8	3	69.59	F (3, 56) = 1,521	P = 0,2189
		expt effect	1870	3	623.4	F (3, 56) = 13,63	P < 0,0001
		grp effect	456.7	1	456.7	F (1, 56) = 9,985	P = 0,0025
		Residual	2561	56	45.74
		Number of missing values	8
		Compare each cell mean with the other cell mean in that row.
		Number of families	1
		Number of comparisons per family	4
		Alpha	0.05
		Bonferroni's multiple comparisons test	Mean Diff,	95% CI of diff,	Significant?	Summary
		telencephalon DMSO - telencephalon PU141
		MW076	5.889	-2,340 to 14,12	No	ns
		MW079	10.25	1,522 to 18,98	Yes	*
		PS011	0	-8,728 to 8,728	No	ns
		PS013	5.38	-4,047 to 14,81	No	ns
		Test details	Mean 1	Mean 2	Mean Diff,	SE of diff,	N1	N2	t	DF
		telencephalon DMSO - telencephalon PU141
		MW076	27.67	21.78	5.889	3.188	9	9	1.847	56
		MW079	26.13	15.88	10.25	3.382	8	8	3.031	56
		PS011	35	35	0	3.382	8	8	0	56
		PS013	25.38	20	5.38	3.653	8	6	1.473	56
	PU141_PrT	Table Analyzed	PU141_PrT
		Two-way ANOVA	Ordinary
		Alpha	0.05
		Source of Variation	% of total variation	P value	P value summary	Significant?
		Interaction	5.856	0.1084	ns	No
		expt effect	18.23	0.0007	***	Yes
		grp effect	24.26	< 0,0001	****	Yes
		ANOVA table	SS	DF	MS	F (DFn, DFd)	P value
		Interaction	212.4	3	70.78	F (3, 56) = 2,116	P = 0,1084
		expt effect	660.9	3	220.3	F (3, 56) = 6,586	P = 0,0007
		grp effect	879.8	1	879.8	F (1, 56) = 26,30	P < 0,0001
		Residual	1873	56	33.45
		Number of missing values	8
		Compare each cell mean with the other cell mean in that row.
		Number of families	1
		Number of comparisons per family	4
		Alpha	0.05
		Bonferroni's multiple comparisons test	Mean Diff,	95% CI of diff,	Significant?	Summary
		PrT DMSO - PrT PU141
		MW076	2.111	-4,926 to 9,148	No	ns
		MW079	12.38	4,912 to 19,84	Yes	***
		PS011	8.38	0,9165 to 15,84	Yes	*
		PS013	7	-1,061 to 15,06	No	ns
		Test details	Mean 1	Mean 2	Mean Diff,	SE of diff,	N1	N2	t	DF
		PrT DMSO - PrT PU141
		MW076	25.78	23.67	2.111	2.726	9	9	0.7743	56
		MW079	29	16.63	12.38	2.892	8	8	4.279	56
		PS011	34.38	26	8.38	2.892	8	8	2.898	56
		PS013	33.5	26.5	7	3.123	8	6	2.241	56
	PU141_LC	Table Analyzed	PU141_LC
		Two-way ANOVA	Ordinary
		Alpha	0.05
		Source of Variation	% of total variation	P value	P value summary	Significant?
		Interaction	5.114	0.3206	ns	No
		expt effect	4.63	0.3647	ns	No
		grp effect	10.28	0.0096	**	Yes
		ANOVA table	SS	DF	MS	F (DFn, DFd)	P value
		Interaction	25.12	3	8.373	F (3, 56) = 1,194	P = 0,3206
		expt effect	22.75	3	7.582	F (3, 56) = 1,081	P = 0,3647
		grp effect	50.51	1	50.51	F (1, 56) = 7,200	P = 0,0096
		Residual	392.8	56	7.015
		Number of missing values	8
		Compare each cell mean with the other cell mean in that row.
		Number of families	1
		Number of comparisons per family	4
		Alpha	0.05
		Bonferroni's multiple comparisons test	Mean Diff,	95% CI of diff,	Significant?	Summary
		LC DMSO - LC PU141
		MW076	0.1111	-3,111 to 3,334	No	ns
		MW079	3.625	0,2071 to 7,043	Yes	*
		PS011	2	-1,418 to 5,418	No	ns
		PS013	1.42	-2,272 to 5,112	No	ns
		Test details	Mean 1	Mean 2	Mean Diff,	SE of diff,	N1	N2	t	DF
		LC DMSO - LC PU141
		MW076	13.11	13	0.1111	1.249	9	9	0.08899	56
		MW079	15.63	12	3.625	1.324	8	8	2.737	56
		PS011	14.13	12.13	2	1.324	8	8	1.51	56
		PS013	15.25	13.83	1.42	1.43	8	6	0.9927	56
	PU141_MO	Table Analyzed	PU141_MO
		Two-way ANOVA	Ordinary
		Alpha	0.05
		Source of Variation	% of total variation	P value	P value summary	Significant?
		Interaction	6.735	0.0016	**	Yes
		expt effect	71.48	< 0,0001	****	Yes
		grp effect	0.1355	0.5562	ns	No
		ANOVA table	SS	DF	MS	F (DFn, DFd)	P value
		Interaction	2563	3	854.4	F (3, 56) = 5,807	P = 0,0016
		expt effect	27205	3	9068	F (3, 56) = 61,63	P < 0,0001
		grp effect	51.56	1	51.56	F (1, 56) = 0,3504	P = 0,5562
		Residual	8240	56	147.1
		Number of missing values	8
		Compare each cell mean with the other cell mean in that row.
		Number of families	1
		Number of comparisons per family	4
		Alpha	0.05
		Bonferroni's multiple comparisons test	Mean Diff,	95% CI of diff,	Significant?	Summary	Adjusted P Value
		MO/AP DMSO - MO/AP PU141
		MW076	3.556	-11,20 to 18,31	No	ns	> 0,9999
		MW079	21.88	6,221 to 37,53	Yes	**	0.0026
		PS011	-7.37	-23,02 to 8,284	No	ns	0.9176
		PS013	-10.83	-27,74 to 6,078	No	ns	0.4156
		Test details	Mean 1	Mean 2	Mean Diff,	SE of diff,	N1	N2	t	DF
		MO/AP DMSO - MO/AP PU141
		MW076	56.89	53.33	3.556	5.718	9	9	0.6218	56
		MW079	67.88	46	21.88	6.065	8	8	3.607	56
		PS011	100.9	108.3	-7.37	6.065	8	8	1.215	56
		PS013	81	91.83	-10.83	6.551	8	6	1.653	56
	PU141_DC1	Table Analyzed	PU141_DC1
		Two-way ANOVA	Ordinary
		Alpha	0.05
		Source of Variation	% of total variation	P value	P value summary	Significant?
		Interaction	7.699	0.0654	ns	No
		expt effect	24.98	0.0001	***	Yes
		grp effect	10.8	0.0018	**	Yes
		ANOVA table	SS	DF	MS	F (DFn, DFd)	P value
		Interaction	346.5	3	115.5	F (3, 56) = 2,543	P = 0,0654
		expt effect	1124	3	374.7	F (3, 56) = 8,249	P = 0,0001
		grp effect	486.2	1	486.2	F (1, 56) = 10,70	P = 0,0018
		Residual	2544	56	45.42
		Number of missing values	8
		Compare each cell mean with the other cell mean in that row.
		Number of families	1
		Number of comparisons per family	4
		Alpha	0.05
		Bonferroni's multiple comparisons test	Mean Diff,	95% CI of diff,	Significant?	Summary	Adjusted P Value
		DC1 DMSO - DC1 PU141
		MW076	0.7778	-7,422 to 8,978	No	ns	> 0,9999
		MW079	10.88	2,178 to 19,57	Yes	**	0.0084
		PS011	1	-7,697 to 9,697	No	ns	> 0,9999
		PS013	9.55	0,1557 to 18,94	Yes	*	0.0447
		Test details	Mean 1	Mean 2	Mean Diff,	SE of diff,	N1	N2	t	DF
		DC1 DMSO - DC1 PU141
		MW076	31.44	30.67	0.7778	3.177	9	9	0.2448	56
		MW079	27.75	16.88	10.88	3.37	8	8	3.227	56
		PS011	34	33	1	3.37	8	8	0.2967	56
		PS013	35.38	25.83	9.55	3.64	8	6	2.624	56
	PU141_DC2	Table Analyzed	PU141_DC2
		Two-way ANOVA	Ordinary
		Alpha	0.05
		Source of Variation	% of total variation	P value	P value summary	Significant?
		Interaction	3.724	0.402	ns	No
		expt effect	17.8	0.005	**	Yes
		grp effect	8.586	0.0112	*	Yes
		ANOVA table	SS	DF	MS	F (DFn, DFd)	P value
		Interaction	31.7	3	10.57	F (3, 56) = 0,9948	P = 0,4020
		expt effect	151.5	3	50.51	F (3, 56) = 4,755	P = 0,0050
		grp effect	73.08	1	73.08	F (1, 56) = 6,880	P = 0,0112
[truncated: 590 more rows]
