# Supplementary material for: Chemical Genetics Screen Identifies Epigenetic Mechanisms Involved in Dopaminergic and Noradrenergic Neurogenesis in Zebrafish
Source: Front Genet. 2020 Feb 25;11:80. doi: 10.3389/fgene.2020.00080 (PMC7052299; doi:10.3389/fgene.2020.00080)
Supplement: Supplementary file 6 [file Table_5.xlsx]

## Sheet: Bromosporine
Secondary Screen Cell counts isl1:GFP transgene expressing cells
		Bromosporine							1%DMSO
		embryo No.	Tc DMSO	MN III/Iv	MN Va	MN Vp	MN VII			embryo No.	Tc DMSO	MN III/Iv	MN Va	MN Vp	MN VII
	Exp#1	1	68	35	29	20	38		Exp#1	1	91	36	39	34	36
		2	59	35	28	36	36			2	96	32	29	35	39
		3	62	28	24	31	43			3	89	32	40	44	47
		4	51	25	28	24	43			4	81	37	35	36	60
		5	73	34	25	35	50			5	87	35	30	37	35
		6	50	28	23	26	51			6	88	44	35	30	49
		7	61	34	28	26	43			7	79	36	30	26	51
	Exp#2	1	41	49	25	33	35		Exp#2	1	73	44	33	40	49
		2	43	52	37	35	35			2	76	34	37	40	50
		3	35	25	22	27	37			3	83	34	38	39	53
	Exp#3	1	60	46	30	27	43			4	59	34	36	33	34
		2	68	56	33	27	44			5	64	33	31	35	51
		3	62	51	30	27	41			6	54	42	29	36	50
		4	48	45	27	32	33			7	77	31	33	48	43
		5	54	38	25	28	35			8	51	28	30	42	32
		6	65	28	30	29	35			9	71	28	30	36	40
		7	47	32	18	33	43		MW090	1	93	59	46	43	81
										2	87	40	37	45	42
										3	88	41	38	46	41
	avg		55.7059	37.7059	27.1765	29.1765	40.2941			4	72	39	32	49	35
	stdev		10.6757	10.1413	4.41921	4.37658	5.35916			5	85	52	29	40	42
									avg		78.2857	37.6667	34.1429	38.7619	45.7143
									stdev		12.46	7.39584	4.44314	5.73963	10.6955
		average
		Tc DMSO	MN III/Iv	MN Va	MN Vp	MN VII
	1% DMSO	78.2857	37.6667	34.1429	38.7619	45.7143
	Bromosporine	55.7059	37.7059	27.1765	29.1765	40.2941
		stdev
		Tc DMSO	MN III/Iv	MN Va	MN Vp	MN VII
	1% DMSO	12.46	7.39584	4.44314	5.73963	10.6955
	Bromosporine	10.357	9.83849	4.28726	4.2459	5.19915		2-Way ANOVA
								Bromodomain inh.
								Bromosporine
											Experiments
											MW076	MW079	MW099	combined
								telencephalon			***/26.71	***/25.08	27,29/**	**/54,29%
								MN III/IV			*/-12.2	*/-9.8
								MN Va			**/7.6	**/9.7	**/8.829	**/48,25
								MN Vp			6,28/*	**/9,7	**/15,6	**/51,79%
								MN VII			*/6.3	*/9.8

## Sheet: I-Bet151
	Secondary Screen Cell counts isl1:GFP transgene expressing cells
			I-Bet151									1%DMSO
			embryo No.	Tc DMSO	MN III/Iv	MN Va	MN Vp	MN VII				embryo No.	Tc DMSO	MN III/Iv	MN Va	MN Vp	MN VII
		Exp#1	1	69	29	33	22	50				1	91	36	39	34	36
			2	65	32	25	25	33				2	96	32	29	35	39
			3	76	40	30	32	43				3	89	32	40	44	47
			4	59	39	34	30	55				4	81	37	35	36	60
			5	77	45	27	23	67				5	87	35	30	37	35
			6	64	36	37	27	53				6	88	44	35	30	49
		Exp#2	1	62	39	23	33	47				7	79	36	30	26	51
			2	48	40	29	33	44				8	73	44	33	40	49
			3	33	29	30	35	43				9	76	34	37	40	50
			4	42	37	25	29	41				10	83	34	38	39	53
			5	43	34	17	27	44				11	59	34	36	33	34
			6	61	38	16	31	40				12	64	33	31	35	51
			7	71	40	14	30	41				13	54	42	29	36	50
			8	51	39	22	31	53				14	77	31	33	48	43
		Exp#3	1	54	35	35	23	47				15	51	28	30	42	32
			2	51	41	38	47	59				16	71	28	30	36	40
			3	39	47	37	36	45				17	69	44	36	40	45
			4	45	41	34	38	53				18	64	49	38	40	47
			5	54	29	32	21	47				19	56	50	41	45	47
			6	47	47	33	17	50				20	63	41	38	44	45
			7	42	30	36	38	61				21	70	48	39	44	45
												22	64	37	41	37	44
												23	68	34	32	38	46
		avg		54.9048	37.4762	28.9048	29.9048	48.381				24	64	40	36	43	43
		stdev		12.2042	5.39505	7.05694	6.75352	7.74889
											avg		72.375	37.625	34.8333	38.4167	45.0417
											stdev		12.1683	6.217	3.91223	4.96586	6.44515
			average
			Tc DMSO	MN III/Iv	MN Va	MN Vp	MN VII
		1% DMSO	72.375	37.625	34.8333	38.4167	45.0417
		I-Bet151	54.9048	37.4762	28.9048	29.9048	48.381
			stdev
			Tc DMSO	MN III/Iv	MN Va	MN Vp	MN VII
		1% DMSO	12.1683	6.217	3.91223	4.96586	6.44515
		I-Bet151	12.2042	5.39505	7.05694	6.75352	7.74889
									2-Way-ANOVA
									I-Bet 151
											Experiments
											MW076	MW077	MW079	combined
									telencephalon		***/18.95	**/16.18	***/17.32	***/33.05
									MN III/IV					0.04%
									MN Va		3	***/11	2.6	+/20.05%
									MN Vp		4.9	*/7.7	**/10	***/27.4%
									MN VII					1.5%

## Sheet: JQ1
	Secondary Screen Cell counts isl1:GFP transgene expressing cells
			JQ1								1%DMSO
			embryo No.	Tc DMSO	MN III/Iv	MN Va	MN Vp	MN VII				embryo No.	Tc DMSO	MN III/Iv	MN Va	MN Vp	MN VII
		Exp#1	1	69	36	22	19	53				1	91	36	39	34	36
			2	68	42	24	35	51				2	96	32	29	35	39
			3	60	36	18	29	40				3	89	32	40	44	47
			4	66	44	20	43	47				4	81	37	35	36	60
			5	73	39	22	31	40				5	87	35	30	37	35
			6	59	37	28	30	37				6	88	44	35	30	49
			7	63	35	29	21	40				7	79	36	30	26	51
		Exp#2	1	37	33	21	22	40				8	73	44	33	40	49
			2	43	32	16	25	40				9	76	34	37	40	50
			3	48	38	22	20	43				10	83	34	38	39	53
			4	37	24	14	23	37				11	59	34	36	33	34
			5	41	29	19	22					12	64	33	31	35	51
			6	43	30	19	23	42				13	54	42	29	36	50
			7	30	31	19	22	36				14	77	31	33	48	43
		Exp#3	1	56	34	33	28	53				15	51	28	30	42	32
			2	48	40	30	35	44				16	71	28	30	36	40
			3	52	25	24	27	45				17	69	44	36	40	45
			4	45	35	19	24	55				18	64	49	38	40	47
			5	52	36	36	39	44				19	56	50	41	45	47
			6	33	34	24	24	44				20	63	41	38	44	45
												21	70	48	39	44	45
												22	64	37	41	37	44
		avg		51.15	34.5	22.95	27.1	43.7368				23	68	34	32	38	46
		stdev		12.4027	4.97494	5.55405	6.46452	5.56154				24	64	40	36	43	43
											avg		72.375	37.625	34.8333	38.4167	45.0417
											stdev		12.1683	6.217	3.91223	4.96586	6.44515
		average
		Tc DMSO	MN III/Iv	MN Va	MN Vp	MN VII
	1% DMSO	72.375	37.625	34.8333	38.4167	45.0417
	JQ1	51.15	34.5	22.95	27.1	43.7368
		stdev
		Tc DMSO	MN III/Iv	MN Va	MN Vp	MN VII
	1% DMSO	12.1683	6.217	3.91223	4.96586	6.44515
	JQ1	12.4027	4.97494	5.55405	6.46452	5.56154
								2-Way ANOVA
								JQ1
										Experiments
										MW076	MW077	MW079	combined
								telencephalon		***/21.9	***/27.7	***/17.1	***/44.6%
								MN III/IV		-2.4	3.2	**/8.9	7.5%
								MN Va		***/10.7	***/14.4	***/10	***/60.34%
								MN Vp		4.9	***/16.4	***/11.9	***/49.9%
								MN VII		1.3	5	-2.3	1.3%

## Sheet: Vorinostat
Secondary Screen Cell counts isl1:GFP transgene expressing cells
HDAC inhibitor Vorinostat
		Vorinostat								1%DMSO
		embryo No.	Tc DMSO	MN III/Iv	MN Va	MN Vp	MN VII				embryo No.	Tc DMSO	MN III/Iv	MN Va	MN Vp	MN VII
	Exp#1	1	88	29	33	35	51				1	91	36	39	34	36
		2	88	38	32	42	43				2	96	32	29	35	39
		3	84	34	23	45	53				3	89	32	40	44	47
		4	82	31	34	38	53				4	81	37	35	36	60
		5	80	30	36	30	64				5	87	35	30	37	35
		6	81	27	37	25	32				6	88	44	35	30	49
		7	75	35	36	37	56				7	79	36	30	26	51
	Exp#2	1	50	45	42	31	54				8	73	44	33	40	49
		2	56	47	26	24	51				9	76	34	37	40	50
		3	44	23	31	31	52				10	83	34	38	39	53
		4	53	35	28	38	40				11	59	34	36	33	34
		5	73	44	22	33	50				12	64	33	31	35	51
		6	55	34	28	27	51				13	54	42	29	36	50
		7	56	31	30	25	41				14	77	31	33	48	43
	Exp#3	1	48	28	27	29	40				15	51	28	30	42	32
		2	49	39	22	28	40				16	71	28	30	36	40
											17	69	44	36	40	45
	avg		66.375	34.375	30.4375	32.375	48.1875				18	64	49	38	40	47
	stdev		15.6919	6.59427	5.60099	6.08148	7.804				19	56	50	41	45	47
											20	63	41	38	44	45
											21	70	48	39	44	45
											22	64	37	41	37	44
											23	68	34	32	38	46
											24	64	40	36	43	43
										avg		72.375	37.625	34.8333	38.4167	45.0417
										stdev		12.1683	6.217	3.91223	4.96586	6.44515
		average
		Tc DMSO	MN III/Iv	MN Va	MN Vp	MN VII
	1% DMSO	72.375	37.625	34.8333	38.4167	45.0417
	Vorinostat	66.375	34.375	30.4375	32.375	48.1875
		stdev
		Tc DMSO	MN III/Iv	MN Va	MN Vp	MN VII
	1% DMSO	12.1683	6.217	3.91223	4.96586	6.44515
	Vorinostat	15.6919	6.59427	5.60099	6.08148	7.804
								HDAC inhibitor
								Vorinostat
										Experiments
										MW076	MW077	MW079	combined
								telencephalon		4.7	**/12.3	***/31.2	17.38% (x)
								MN III/IV
								MN Va		4	-2.778	9.375	**/24.7%
								MN Vp		-1.429	8.921	12.88	**/24.9%
								MN VII

## Sheet: Entinostat
Secondary Screen Cell counts isl1:GFP transgene expressing cells
		Entinostat								1%DMSO
		embryo No.	Tc DMSO	MN III/Iv	MN Va	MN Vp	MN VII				embryo No.	Tc DMSO	MN III/Iv	MN Va	MN Vp	MN VII
	Exp#1	1	69	49	38	32	35				1	91	36	39	34	36
		2	76	48	32	38	49				2	96	32	29	35	39
		3	82	63	35	42	42				3	89	32	40	44	47
		4	66	40	38	27	55				4	81	37	35	36	60
		5	98	48	29	33	37				5	87	35	30	37	35
	Exp#2	6	84	41	29	47	40				6	88	44	35	30	49
		1	62	55	48	38	46				7	79	36	30	26	51
		2	63	73	45	37	54				8	73	44	33	40	49
		3	68	36	40	43	50				9	76	34	37	40	50
		4	62	54	51	44	53				10	83	34	38	39	53
		5	51	54	38	44	54				11	59	34	36	33	34
		6	64	61	35	38	41				12	64	33	31	35	51
		7	68	47	33	28	52				13	54	42	29	36	50
		8	48	47	44	36	58				14	77	31	33	48	43
	Exp#3	1	49	49	36	43	48				15	51	28	30	42	32
		2	67	45	27	40	54				16	71	28	30	36	40
		3	56	51	35	37	57				17	69	44	36	40	45
		4	62	46	36	52	62				18	64	49	38	40	47
		5	54	62	37	32	57				19	56	50	41	45	47
		6	61	55	34	38	60				20	63	41	38	44	45
		7	61	46	45	39	55				21	70	48	39	44	45
		8	47	67	33	45	49				22	64	37	41	37	44
											23	68	34	32	38	46
	avg		64.4545	51.6818	37.1818	38.7727	50.3636				24	64	40	36	43	43
	stdev		12.1046	8.87994	6.08004	5.95385	7.30844
										avg		72.375	37.625	34.8333	38.4167	45.0417
										stdev		12.1683	6.217	3.91223	4.96586	6.44515
		average
		Tc DMSO	MN III/Iv	MN Va	MN Vp	MN VII
	1% DMSO	72.375	37.625	34.8333	38.4167	45.0417
	Entinostat	64.4545	51.6818	37.1818	38.7727	50.3636
		stdev
		Tc DMSO	MN III/Iv	MN Va	MN Vp	MN VII
	1% DMSO	12.1683	6.217	3.91223	4.96586	6.44515
	Entinostat	12.1046	8.87994	6.08004	5.95385	7.30844
								2 Way ANOVA
								HDAC inhibitor
								Entinostat
										Experiments
										MW076	MW077	MW079	combined
								telencephalon		8.1	6.8	7.6	8.42%
								MN III/IV		*/-12.2	****/-19.2	*/-9.8	***/45.11
								MN Va					3.8%
								MN Vp					0.1%
								MN VII		2.3	-6.3	**/-10	*/10.49

## Sheet: Mocetinostat
Secondary Screen Cell counts isl1:GFP transgene expressing cells
		Mocetinosatat								1%DMSO
		embryo No.	Tc DMSO	MN III/Iv	MN Va	MN Vp	MN VII			embryo No.	Tc DMSO	MN III/Iv	MN Va	MN Vp	MN VII
	Exp#1	1	60	40	19	29	45		Exp#1	1	91	36	39	34	36
		2	34	33	34	28	44			2	96	32	29	35	39
		3	25	51	25	26	42			3	89	32	40	44	47
		4	21	51	29	23	43			4	81	37	35	36	60
		5	29	55	31	23	46			5	87	35	30	37	35
	Exp#3	1	42	35	44	29	41			6	88	44	35	30	49
		2	22	48	32	39	57			7	79	36	30	26	51
		3	32	34	40	24	54		Exp#3	1	69	44	36	40	45
		4	28	73	45	32	58			2	64	49	38	40	47
		5	31	37	30	24	45			3	56	50	41	45	47
		6	44	39	32	41	45			4	63	41	38	44	45
	Exp#4	1	76	32	40	34	39			5	70	48	39	44	45
		2	95	34	31	19	39			6	64	37	41	37	44
		3	68	40	27	21	43			7	68	34	32	38	46
		4	56	40	30	24	40			8	64	40	36	43	43
		5	79	33	33	19	40		Exp#4	1	93	59	46	43	81
		6	77	34	33	28	29			2	87	40	37	45	42
										3	88	41	38	46	41
										4	72	39	32	49	35
	avg		48.1765	41.7059	32.6471	27.2353	44.1176			5	85	52	29	40	42
	stdev		22.8685	10.5036	6.42551	6.16946	6.83316
									avg		77.7	41.3	36.05	39.8	46
									stdev		11.0838	6.66655	4.38541	5.6904	10.1661
		average
		Tc DMSO	MN III/Iv	MN Va	MN Vp	MN VII
	1% DMSO	77.7	41.3	36.05	39.8	46
	Mocentinostat	47.4375	41.7059	32.6471	27.2353	44.1176
		stdev
		Tc DMSO	MN III/Iv	MN Va	MN Vp	MN VII
	1% DMSO	11.0838	6.66655	4.38541	5.6904	10.1661
	Mocentinostat	23.3746	10.5036	6.42551	6.16946	6.83316
								2 Way ANOVA
								HDAC inhibitor
								Mocentinostat
										Experiments
										MW076	MW079	MW099	combined
								telencephalon		**/60,04	**/31,58	**/9,83	**/54,29%
								MN III/IV
								MN Va
								MN Vp		*/8,771	**/9,875	**/20,43	**/55,3%
								MN VII

## Sheet: PU139
Secondary Screen Cell counts isl1:GFP transgene expressing cells
		HAT inh. PU139									1%DMSO
		embryo No.	TC	MN III/Iv	MN Va	MN Vp	MN VII				embryo No.	Tc DMSO	MN III/Iv	MN Va	MN Vp	MN VII
	Exp#1	1	82	37	38	25	68			Exp#1	1	91	36	39	34	36
		2	63	41	41	50	59				2	96	32	29	35	39
		3	87	36	37	31	54				3	89	32	40	44	47
		4	95	30	33	28	39				4	81	37	35	36	60
		5	93	43	44	44	60				5	87	35	30	37	35
		6	64	29	29	31	56				6	88	44	35	30	49
		7	63	25	33	30	61				7	79	36	30	26	51
	Exp#3	1	56	48	36	40	46			Exp#3	1	73	44	33	40	49
		2	60	58	32	55	76				2	76	34	37	40	50
		3	45	45	23	43	44				3	83	34	38	39	53
		4	51	40	32	39	61				4	59	34	36	33	34
		5	47	45	34	32	40				5	64	33	31	35	51
		1	72	37	50	53	65				6	54	42	29	36	50
	Exp#4	2	55	32	40	34	39				7	77	31	33	48	43
		3	48	34	31	19	39				8	51	28	30	42	32
		4	61	40	27	21	43			Exp#4	9	71	28	30	36	40
		5	68	40	30	24	40				1	93	59	46	43	81
		6	45	33	33	19	40				2	87	40	37	45	42
		7	48	34	33	28	29				3	88	41	38	46	41
											4	72	39	32	49	35
											5	85	52	29	40	42
	avg		63.3158	38.2632	34.5263	34	50.4737
	stdev		15.543	7.45401	6.05561	10.785	12.356
										avg		78.2857	37.6667	34.1429	38.7619	45.7143
			78.1429	14.4733	47.2					stdev		12.46	7.39584	4.44314	5.73963	10.6955
			51.8	6.22093
			56.7143	10.5785								87.2857	5.79409
												67.5556	11.0918
		average										85	7.84219
		Tc DMSO	MN III/Iv	MN Va	MN Vp	MN VII
	1% DMSO	77	42.55	33.8	40.45	47.15
	PU139	63.3158	38.2632	34.5263	34	50.4737
		stdev
		Tc DMSO	MN III/Iv	MN Va	MN Vp	MN VII
	1% DMSO	15.8871	7.65163	4.97594	6.93163	12.6581
	PU139	15.543	7.45401	6.05561	10.785	12.356
								HAT inh. PU139
										Experiments
										MW076	MW077	MW099	combined
								telencephalon
								MN III/IV
								MN Va
								MN Vp
								MN VII		-11.43	-8,733	-6,967	*/14,3%

## Sheet: PU141
Secondary Screen Cell counts isl1:GFP transgene expressing cells
		PU141									1%DMSO
		embryo No.	Tc DMSO	MN III/Iv	MN Va	MN Vp	MN VII				embryo No.	Tc DMSO	MN III/Iv	MN Va	MN Vp	MN VII
	Exp#1	1	68	35	35	42	51			Exp#1	1	91	36	39	34	36
		2	66	29	34	39	41				2	96	32	29	35	39
		3	75	38	39	40	36				3	89	32	40	44	47
		4	38	34	28	34	52				4	81	37	35	36	60
		5	75	45	54	40	64				5	87	35	30	37	35
		6	72	47	41	42	42				6	88	44	35	30	49
		7	76	50	33	31	44				7	79	36	30	26	51
	Exp#3	1	72	37	50	53	65			Exp#3	1	69	44	36	40	45
		2	55	50	59	36	68				2	64	49	38	40	47
		3	48	41	33	52	58				3	56	50	41	45	47
		4	61	42	53	48	55				4	63	41	38	44	45
		5	68	51	45	41	70				5	70	48	39	44	45
		6	45	35	62	38	64				6	64	37	41	37	44
		7	48	28	38	34	69				7	68	34	32	38	46
	Exp#4	1	83	54	48	57	63				8	64	40	36	43	43
		2	80	42	38	66	51			Exp#4	1	93	59	46	43	81
		3	86	36	50	46	44				2	87	40	37	45	42
		4	98	53	38	43	65				3	88	41	38	46	41
		5	70	42	50	32	59				4	72	39	32	49	35
		6	89	48	29	46	37				5	85	52	29	40	42
		7	86	46	49	41	54
	avg		69.4762	42.0476	43.1429	42.9048	54.8571			avg		77.7	41.3	36.05	39.8	46
	dev		15.75	7.63201	9.77387	8.64237	10.8963			stdev		11.0838	6.66655	4.38541	5.6904	10.1661
		average
		Tc DMSO	MN III/Iv	MN Va	MN Vp	MN VII
	1% DMSO	77.7	41.3	36.05	39.8	46
	PU141	69.4762	42.0476	43.1429	42.9048	54.8571
		stdev
		Tc DMSO	MN III/Iv	MN Va	MN Vp	MN VII
	1% DMSO	11.0838	6.66655	4.38541	5.6904	10.1661
	PU141	15.75	7.63201	9.77387	8.64237	10.8963
								HAT inh. PU141
											Experiments
											MW076	MW079	MW099	combined
								telencephalon
								MN III/IV
								MN Va			-3.714	-10.95	-6.743	*/16,9%
								MN Vp
								MN VII			-11.43	-8,733	-6,967	*/14,65%

## Sheet: MM102
Secondary Screen Cell counts isl1:GFP transgene expressing cells
	MM102									1%DMSO
	embryo No.	Tc DMSO	MN III/Iv	MN Va	MN Vp	MN VII				embryo No.	Tc DMSO	MN III/Iv	MN Va	MN Vp	MN VII
Exp#1	1	75	34	24	41	44				1	91	36	39	34	36
	2	58	39	30	34	39				2	96	32	29	35	39
	3	77	45	38	46	41				3	89	32	40	44	47
	4	76	42	33	29	35				4	81	37	35	36	60
	5	76	33	28	29	36				5	87	35	30	37	35
	6	82	34	36	43	41				6	88	44	35	30	49
Exp#2	1	66	39	32	33	36				7	79	36	30	26	51
	2	64	31	31	33	39				8	73	44	33	40	49
	3	57	39	37	35	48				9	76	34	37	40	50
	4	57	36	34	38	49				10	83	34	38	39	53
	5	66	27	35	28	52				11	59	34	36	33	34
Exp#3	1	68	46	38	58	47				12	64	33	31	35	51
	2	68	38	47	33	52				13	54	42	29	36	50
	3	68	36	42	36	41				14	77	31	33	48	43
	4	63	51	36	48	54				15	51	28	30	42	32
	5	80	45	43	53	59				16	71	28	30	36	40
	6	71	51	61	44	72				17	69	44	36	40	45
	7	77	30	38	51	54				18	64	49	38	40	47
	8	61	33	42	44	59				19	56	50	41	45	47
										20	63	41	38	44	45
avg		68.9474	38.3684	37.1053	39.7895	47.2632				21	70	48	39	44	45
stdev		7.85616	6.83301	8.01315	8.72149	9.70591				22	64	37	41	37	44
										23	68	34	32	38	46
										24	64	40	36	43	43
		average
		Tc DMSO	MN III/Iv	MN Va	MN Vp	MN VII			avg		72.375	37.625	34.8333	38.4167	45.0417
	1% DMSO	72.375	37.625	34.8333	38.4167	45.0417			stdev		12.1683	6.217	3.91223	4.96586	6.44515
	MM102	68.9474	38.3684	37.1053	39.7895	47.2632
		stdev
		Tc DMSO	MN III/Iv	MN Va	MN Vp	MN VII
	1% DMSO	12.1683	6.217	3.91223	4.96586	6.44515
	MM102	7.64663	6.65077	7.79942	8.48887	9.44704
								MLL1_WDR5 inhibitor
								MM102
										Experiments
										MW076	MW077	MW079	combined
								telencephalon		*/13.3	5.6	-4.8	4.5%
								MN III/IV		-1.8	-0.2	1	0.001%
								MN Va		2.5	-0.8	-5.8	1.3%
								MN Vp		-2.4	5.3	-4.5	0.1%
								MN VII		5	-0.1	*/-9.5	0.5%

## Sheet: OICR9429
Secondary Screen Cell counts isl1:GFP transgene expressing cells
		OICR9429
											1%DMSO
		embryo No.	Tc DMSO	MN III/Iv	MN Va	MN Vp	MN VII
	Exp#1	1	69	45	45	50	58				embryo No.	Tc DMSO	MN III/Iv	MN Va	MN Vp	MN VII
		2	93	47	33	37	54			Exp#1	1	91	36	39	34	36
		3	63	53	46	42	45				2	96	32	29	35	39
		4	83	50	39	30	58				3	89	32	40	44	47
		5	59	44	33	41	53				4	81	37	35	36	60
		6	82	36	28	37	51				5	87	35	30	37	35
		7	98	48	38	51	69				6	88	44	35	30	49
	Exp#2	1	55	42	50	42	56				7	79	36	30	26	51
		2	69	39	34	40	49			Exp#2	1	73	44	33	40	49
		3	60	41	35	45	52				2	76	34	37	40	50
		4	68	46	50	43	47				3	83	34	38	39	53
		5	60	48	40	34	53				4	59	34	36	33	34
		6	80	42	40	40	55				5	64	33	31	35	51
		7	69	39	45	48	64				6	54	42	29	36	50
	Exp#3	1	63	42	39	39	58				7	77	31	33	48	43
		2	78	48	46	32	48				8	51	28	30	42	32
		3	54	46	33	36	65				9	71	28	30	36	40
		4	59	54	38	50	56			Exp#3	1	69	44	36	40	45
		5	54	44	27	36	55				2	64	49	38	40	47
		6	69	47	48	41	40				3	56	50	41	45	47
		7	69	42	35	41	38				4	63	41	38	44	45
											5	70	48	39	44	45
											6	64	37	41	37	44
	avg		69.2381	44.9048	39.1429	40.7143	53.5238				7	68	34	32	38	46
	stdev		12.0787	4.43906	6.64247	5.64963	7.42338				8	64	40	36	43	43
										avg		72.375	37.625	34.8333	38.4167	45.0417
										stdev		12.1683	6.217	3.91223	4.96586	6.44515
		average
		Tc DMSO	MN III/Iv	MN Va	MN Vp	MN VII
	1% DMSO	72.375	37.625	34.8333	38.4167	45.0417
	OICR9429	69.2381	44.9048	39.1429	40.7143	53.5238
		stdev
		Tc DMSO	MN III/Iv	MN Va	MN Vp	MN VII
	1% DMSO	12.1683	6.217	3.91223	4.96586	6.44515
	OICR9429	12.0787	4.43906	6.64247	5.64963	7.42338
								MLL1_WDR5 inhibitor
								OICR
										Experiments
										MW076	MW077	MW079	combined
								telencephalon
								MN III/IV		-10.14	8.206	-3.268	**/30,83%
								MN Va
								MN Vp
								MN VII		-10.14	-9.048	-6.179	**/27,64%

[truncated: 1 more sheets: 2-way ANOVA]
