# Supplementary material for: Chemical Genetics Screen Identifies Epigenetic Mechanisms Involved in Dopaminergic and Noradrenergic Neurogenesis in Zebrafish
Source: Front Genet. 2020 Feb 25;11:80. doi: 10.3389/fgene.2020.00080 (PMC7052299; doi:10.3389/fgene.2020.00080)
Supplement: Supplementary file 7 [file Table_6.xlsx]

## Sheet: Vorinostat
Secondary Screen - sox2 phenotypes - Vorinostat
Vorinostat combined									DMSO combined
pooled categories decrease and increase									pooled categories decrease and increase
	absent	decrease	normal	increase	ectopic	N			absent	decrease	normal	increase	ectopic	N
ventricular zone	0	3	31	1	0	35		ventricular zone	3	3	24	1	0	31
retina proliferative zone	0	2	32	1	0	35		retina proliferative zone	3	0	28	0	0	31
pharyngeal arches	0	1	34	0	0	35		pharyngeal arches	3	2	26	0	0	31
N								N	9	5	78	1	0
	Fisher´s Exact Test
	DMSO VZ -Vorinostat VZ									DMSO RPZ - Vorinostat RPZ									DMSO PhA - Vorinostat PhA
		absent	decrease	normal	increase	ectopic	N				absent	decrease	normal	increase	ectopic	N				absent	decrease	normal	increase	ectopic	N
	DMSO VZ	3	3	24	1	0	31			DMSO RPZ	3	0	28	0	0	31			pharyngeal arches	3	2	26	0	0	31
	I-Bet151 VZ	0	3	31	1	0	35			I-Bet151 RPZ	0	2	32	1	0	35			pharyngeal arches	0	1	34	0	0	35
	The results of an exact contingency table test performed at 06:16 on 7-OCT-2016									The results of an exact contingency table test performed at 06:18 on 7-OCT-2016									The results of an exact contingency table test performed at 06:19 on 7-OCT-2016
	data: contingency table									data: contingency table									data: contingency table
	A B C D E									A B C D E									A B C D E
	1 3 3 24 1 0 31									1 3 0 28 0 0 31									1 3 2 26 0 0 31
	2 0 3 31 1 0 35									2 0 2 32 1 1 36									2 0 1 34 0 0 35
	3 6 55 2 0 66									3 2 60 1 1 67									3 3 60 0 0 66
	expected: contingency table									expected: contingency table									expected: contingency table
	A B C D E									A B C D E									A B C D E
	1 1.41 2.82 25.8 0.939 0.00									1 1.39 0.925 27.8 0.463 0.463									1 1.41 1.41 28.2 0.00 0.00
	2 1.59 3.18 29.2 1.06 0.00									2 1.61 1.07 32.2 0.537 0.537									2 1.59 1.59 31.8 0.00 0.00
	The given table has probability 1.6E-02									The given table has probability 8.7E-03									The given table has probability 3.3E-02
	The sum of the probabilities of "unusual" tables, p = 0.306									The sum of the probabilities of "unusual" tables, p = 0.072									The sum of the probabilities of "unusual" tables, p = 0.124
	DMSO									Vorinostat
	Experiment # 1									Experiment # 1
		absent	strong decrease	mild decrease	normal	mild increase	strong increase	ectopic
	ventricular zone	0	0	2	11	1	0	0		30 µM		absent	strong decrease	mild decrease	normal	mild increase	strong increase	ectopic
	retina proliferative zone	0	0	0	14	0	0	0			ventricular zone	0	0	2	10	0	0	0
	pharyngeal arches	0	0	1	13	0	0	0			retina proliferative zone	0	0	2	10	0	0	0
											pharyngeal arches	0	0	0	12	0	0	0
	Experiment # 2									Experiment # 2
		absent	strong decrease	mild decrease	normal	mild increase	strong increase	ectopic		30 µM		absent	strong decrease	mild decrease	normal	mild increase	strong increase	ectopic
	ventricular zone	3	0	0	5	0	0	0			ventricular zone	0	0	1	7	0	0	0
	retina proliferative zone	3	0	0	5	0	0	0			retina proliferative zone	0	0	0	8	0	0	0
	pharyngeal arches	3	0	0	5	0	0	0			pharyngeal arches	0	0	1	7	0	0	0
	Experiment # 3									Experiment # 3
		absent	strong decrease	mild decrease	normal	mild increase	strong increase	ectopic		30 µM		absent	strong decrease	mild decrease	normal	mild increase	strong increase	ectopic
	ventricular zone	0	0	1	8	0	0	0			ventricular zone	0	0	0	14	1	0	0
	retina proliferative zone	0	0	0	9	0	0	0			retina proliferative zone	0	0	0	14	1	0	0
	pharyngeal arches	0	0	1	8	0	0	0			pharyngeal arches	0	0	0	15	0	0	0

## Sheet: Entinostat
Secondary Screen - sox2 phenotypes - Entinostat
HDAC inhibitor Entinostat									DMSO combined
pooled categories decrease and increase									pooled categories decrease and increase
	absent	decrease	normal	increase	ectopic	N			absent	decrease	normal	increase	ectopic	N
ventricular zone	0	1	21	4	0	26		ventricular zone	0	2	23	4	0	29
retina proliferative zone	0	1	25	0	0	26		retina proliferative zone	0	0	29	0	0	29
pharyngeal arches	0	0	24	2	0	26		pharyngeal arches	0	1	26	2	0	29
N	0	2	70	6	0			N	0	3	78	6	0
Fisher´s Exact Test		http://www.physics.csbsju.edu/stats/exact_NROW_NCOLUMN_form.html
DMSO VZ - Entinostat VZ									DMSO RPZ - Entinostat RPZ									DMSO PhA - Entinostat PhA
	absent	decrease	normal	increase	ectopic	N				absent	decrease	normal	increase	ectopic	N				absent	decrease	normal	increase	ectopic	N
DMSO VZ	0	2	23	4	0	29			DMSO RPZ	0	0	29	0	0	29			pharyngeal arches	0	1	26	2	0	29
Entinostat VZ	0	1	21	4	0	26			Entinostat RPZ	0	1	25	0	0	26			Entinostat PhA	0	0	24	2	0	26
The results of an exact contingency table test performed at 05:36 on 6-OCT-2016									The results of an exact contingency table test performed at 05:37 on 6-OCT-2016									The results of an exact contingency table test performed at 05:38 on 6-OCT-2016
data: contingency table									data: contingency table									data: contingency table
A B C D E									A B C D E									A B C D E
1 0 3 23 4 0 30									1 0 0 29 0 0 29									1 0 1 26 2 0 29
2 0 1 21 4 0 26									2 0 1 25 0 0 26									2 0 0 24 2 0 26
0 4 44 8 0 56									0 1 54 0 0 55									0 1 50 4 0 55
expected: contingency table									expected: contingency table									expected: contingency table
A B C D E									A B C D E									A B C D E
1 0.00 2.14 23.6 4.29 0.00									1 0.00 0.527 28.5 0.00 0.00									1 0.00 0.527 26.4 2.11 0.00
2 0.00 1.86 20.4 3.71 0.00									2 0.00 0.473 25.5 0.00 0.00									2 0.00 0.473 23.6 1.89 0.00
The given table has probability 8.5E-02									The given table has probability 0.5									The given table has probability 0.2
The sum of the probabilities of "unusual" tables, p = 0.787									The sum of the probabilities of "unusual" tables, p = 0.473									The sum of the probabilities of "unusual" tables, p = 1.000
Data triplicates
DMSO									Entinostat
Experiment # 1									Experiment # 1
									30 µM		absent	strong decrease	mild decrease	normal	mild increase	strong increase	ectopic	N
	absent	strong decrease	milddecrease	normal	mild increase	strong increase	ectopic			ventricular zone	0	0	1	8	1	0	0	10
ventricular zone	0	0	2	11	1	0	0			retina proliferative zone	0	0	1	9	0	0	0	10
retina proliferative zone	0	0	0	14	0	0	0			pharyngeal arches	0	0	0	10	0	0	0	10
pharyngeal arches	0	0	1	13	0	0	0
Experiment # 2									Experiment # 2
	absent	strong decrease	mild decrease	normal	mild increase	strong increase	ectopic		30 µM		absent	strong decrease	mild decrease	normal	mild increase	strong increase	ectopic	N
ventricular zone	0	0	0	8	0	0	0			ventricular zone	0	0	0	9	0	0	0	9
retina proliferative zone	0	0	0	8	0	0	0			retina proliferative zone	0	0	0	9	0	0	0	9
pharyngeal arches	0	0	0	6	2	0	0			pharyngeal arches	0	0	0	7	2	0	0	9
Experiment # 3									Experiment # 3
	absent	strong decrease	mild decrease	normal	mild increase	strong increase	ectopic		30 µM		absent	strong decrease	mild decrease	normal	mild increase	strong increase	ectopic	N
ventricular zone	0	0	0	4	3	0	0			ventricular zone	0	0	0	4	3	0	0	7
retina proliferative zone	0	0	0	7	0	0	0			retina proliferative zone	0	0	0	7	0	0	0	7
pharyngeal arches	0	0	0	7	0	0	0			pharyngeal arches	0	0	0	7	0	0	0	7

## Sheet: Mocetinostat
Secondary Screen - sox2 phenotypes - Mocetinostat
combined experiments MW063, MW066, MW068
pooled categories increase and decreease
10 µM Mocentinostat								DMSO
	absent	decrease	normal	increase	ectopic	N			absent	decrease	normal	increase	ectopic	N
ventricular zone	8	3	16	1	0	20		ventricular zone	1	3	30	1	0	35
retina proliferative zone	8	2	18	0	0	20		retina proliferative zone	1	0	34	0	0	35
pharyngeal arches	0	0	20	0	0	20		pharyngeal arches	1	2	32	0	0	35
N	24	5	54	1	0			N	3	5	102	2	0
VZ DMSO-VZ Mocentinostat									retinal proliferation zone-retinal proliferation zone Mocentinostat										pharyngeal arches DMSO-pharyngeal arches Mocentinostat
	absent	decrease	normal	increase	ectopic	N				absent	decrease	normal	increase	ectopic	N					absent	decrease	normal	increase	ectopic	N
VZ DMSO	1	3	30	1	0	35			RP DMSO	1	0	34	0	0	35				PhA DMSO	1	2	32	0	0	35
VZ Bromosporine	8	3	16	1	0	28			RP Bromosporine	8	2	18	0	0	28				PhA Bromosporine	8	0	20	0	0	28
N	9	6	46	2	0				N	9	2	52	0	0					N	9	2	52	0	0
http://www.physics.csbsju.edu/stats/exact_NROW_NCOLUMN_form.html
The results of an exact contingency table test performed at 06:03 on 7-OCT-2016									The results of an exact contingency table test performed at 06:05 on 7-OCT-2016										The results of an exact contingency table test performed at 06:08 on 7-OCT-2016
data: contingency table									data: contingency table										data: contingency table
A B C D E									A B C D E										A B C D E
1 1 3 30 1 0 35									1 1 0 34 0 0 35										1 1 2 32 0 0 35
2 8 3 16 1 0 28									2 8 2 18 0 0 28										2 8 0 20 0 0 28
9 6 46 2 0 63									9 2 52 0 0 63										9 2 52 0 0 63
expected: contingency table									expected: contingency table										expected: contingency table
A B C D E									A B C D E										A B C D E
1 5.00 3.33 25.6 1.11 0.00									1 5.00 1.11 28.9 0.00 0.00										1 5.00 1.11 28.9 0.00 0.00
2 4.00 2.67 20.4 0.889 0.00									2 4.00 0.889 23.1 0.00 0.00										2 4.00 0.889 23.1 0.00 0.00
The given table has probability 5.7E-04									The given table has probability 6.1E-04										The given table has probability 1.8E-03
The sum of the probabilities of "unusual" tables, p = 0.015									The sum of the probabilities of "unusual" tables finds p < .001 i.e., p = 9.0E-04										The sum of the probabilities of "unusual" tables, p = 0.006
	DMSO									Mocetinostat
	Experiment # 1									Experiment # 1
		absent	strong decrease	mild decrease	normal	mild increase	strong increase	ectopic		10 µM		absent	strong decrease	mild decrease	normal	mild increase	strong increase	ectopic
	ventricular zone	0	0	2	11	1	0	0			ventricular zone	0	0	2	8	0	0	0
	retina proliferative zone	0	0	0	14	0	0	0			retina proliferative zone	0	0	2	8	0	0	0
	pharyngeal arches	0	0	1	13	0	0	0			pharyngeal arches	0	0	0	10	0	0	0
	Experiment # 2									Experiment # 2
		absent	strong decrease	mild decrease	normal	mild increase	strong increase	ectopic		10 µM		absent	strong decrease	mild decrease	normal	mild increase	strong increase	ectopic
	ventricular zone	1	0	1	9	0	0	0			ventricular zone	8	0	0	0	0	0	0
	retina proliferative zone	1	0	0	10	0	0	0			retina proliferative zone	8	0	0	0	0	0	0
	pharyngeal arches	1	0	1	9	0	0	0			pharyngeal arches	0	0	0	0	0	0	0
	Experiment # 3									Experiment # 3
		absent	strong decrease	mild decrease	normal	mild increase	strong increase	ectopic		10 µM		absent	strong decrease	mild decrease	normal	mild increase	strong increase	ectopic
	ventricular zone	0	0	0	10	0	0	0			ventricular zone	0	0	1	8	1	0	0
	retina proliferative zone	0	0	0	10	0	0	0			retina proliferative zone	0	0	0	10	0	0	0
	pharyngeal arches	0	0	0	10	0	0				pharyngeal arches	0	0	0	10	0	0	0

## Sheet: Bromosporine
Secondary Screen - sox2 phenotypes - Bromosporine
pooled categories increase and decreease
30 µM Bromosporine								DMSO
	absent	decrease	normal	increase	ectopic	N			absent	decrease	normal	increase	ectopic	N
ventricular zone	0	14	12	2	1	29		ventricular zone	3	3	24	1	0	31
retina proliferative zone	0	16	13	0	0	29		retina proliferative zone	3	0	28	0	0	31
pharyngeal arches	1	0	28	0	0	29		pharyngeal arches	3	2	26	0	0	31
N	1	30	53	2	1			N	9	5	78	1	0
VZ DMSO-VZBromosporine									retinal proliferation zone-retinal proliferation zone Bromosporine										pharyngeal arches DMSO-pharyngeal arches Bromosporine
	absent	decrease	normal	increase	ectopic	N				absent	decrease	normal	increase	ectopic	N					absent	decrease	normal	increase	ectopic	N
VZ DMSO	3	3	24	1	0	31			RP DMSO	3	0	28	0	0	31				PhA DMSO	3	2	26	0	0	29
VZ Bromosporine	0	14	12	2	1	29			RP Bromosporine	0	16	13	0	0	29				PhA Bromosporine	1	0	28	0	0	29
N	3	17	56	3	1				N	3	16	41	0	0					N	4	2	54	0	0
http://www.physics.csbsju.edu/stats/exact_NROW_NCOLUMN_form.html
r × c Exact Contingency Table: Results									r × c Exact Contingency Table: Results										r × c Exact Contingency Table: Results
The results of an exact contingency table test performed at 04:59 on 5-OCT-2016									The results of an exact contingency table test performed at 05:05 on 5-OCT-2016										The results of an exact contingency table test performed at 05:10 on 5-OCT-2016
data: contingency table									data: contingency table										data: contingency table
A B C D E									A B C D E										A B C D E
1 3 3 24 1 0 31									1 3 0 28 0 0 31										1 3 2 26 0 0 31
2 0 14 12 2 1 29									2 0 16 13 0 0 29										2 1 0 28 0 0 29
3 17 36 3 1 60									3 16 41 0 0 60										4 2 54 0 0 60
expected: contingency table									expected: contingency table										expected: contingency table
A B C D E									A B C D E										A B C D E
1 1.55 8.78 18.6 1.55 0.517									1 1.55 8.27 21.2 0.00 0.00										1 2.07 1.03 27.9 0.00 0.00
2 1.45 8.22 17.4 1.45 0.483									2 1.45 7.73 19.8 0.00 0.00										2 1.93 0.967 26.1 0.00 0.00
The given table has probability 2.2E-05									The given table has probability 1.5E-07										The given table has probability 6.6E-02
The sum of the probabilities of "unusual" tables finds p < .001 i.e., p = 6.5E-04									The sum of the probabilities of "unusual" tables finds p < .001 i.e., p = 3.2E-07										The sum of the probabilities of "unusual" tables, p = 0.359
	Bromosporine										DMSO
	Experiment # 1										Experiment # 1
	30 µM		absent	strong decrease	mild decrease	normal	mild increase	strong increase	ectopic			absent	strong decrease	mild decrease	normal	mild increase	strong increase	ectopic
		ventricular zone	0	0	9	3	0	0	0		ventricular zone	0	0	2	11	1	0	0
		retina proliferative zone	0	0	10	2	0	0	0		retina proliferative zone	0	0	0	14	0	0	0
		pharyngeal arches	0	0	0	12	0	0	0		pharyngeal arches	0	0	1	13	0	0	0
	Experiment # 2
	30 µM		absent	strong decrease	mild decrease	normal	mild increase	strong increase	ectopic		Experiment # 2
		ventricular zone	0	0	4	1	0	0	1			absent	strong decrease	mild decrease	normal	mild increase	strong increase	ectopic
		retina proliferative zone	0	0	6	0	0	0	0		ventricular zone	3	0	0	5	0	0	0
		pharyngeal arches	1	0	0	5	0	0	0		retina proliferative zone	3	0	0	5	0	0	0
											pharyngeal arches	3	0	0	5	0	0	0
	Experiment # 3
	30 µM		absent	strong decrease	mild decrease	normal	mild increase	strong increase	ectopic		Experiment # 3
		ventricular zone	0	0	0	9	2	0	0			absent	strong decrease	mild decrease	normal	mild increase	strong increase	ectopic
		retina proliferative zone	0	0	0	11	0	0	0		ventricular zone	0	0	1	8	0	0	0
		pharyngeal arches	0	0	0	11	0	0	0		retina proliferative zone	0	0	0	9	0	0	0
											pharyngeal arches	0	0	1	8	0	0	0

## Sheet: I-Bet151
Secondary Screen - sox2 phenotypes - I-Bet151
I-Bet151 combined									DMSO combined
pooled categories decrease and increase									pooled categories decrease and increase
	absent	decrease	normal	increase	ectopic	N			absent	decrease	normal	increase	ectopic	N
ventricular zone	2	9	19	0	0	30		ventricular zone	3	3	24	1	0	31
retina proliferative zone	1	1	28	0	0	30		retina proliferative zone	3	0	28	0	0	31
pharyngeal arches	1	0	27	2	0	30		pharyngeal arches	3	2	26	0	0	31
N	4	10	74	2	0			N	9	5	78	1	0
Fisher´s Exact Test
DMSO VZ - I-Bet151 VZ									DMSO RPZ - I-Bet151 RPZ									DMSO PhA - I-Bet151 PhA
	absent	decrease	normal	increase	ectopic	N				absent	decrease	normal	increase	ectopic	N				absent	decrease	normal	increase	ectopic	N
DMSO VZ	3	3	24	1	0	31			DMSO RPZ	3	0	28	0	0	31			pharyngeal arches	3	2	26	0	0	31
I-Bet151 VZ	2	9	19	0	0	30			I-Bet151 RPZ	1	1	28	0	0	30			pharyngeal arches	1	0	27	2	0	30
r × c Exact Contingency Table: Results									The results of an exact contingency table test performed at 04:20 on 6-OCT-2016									The results of an exact contingency table test performed at 04:22 on 6-OCT-2016
The results of an exact contingency table test performed at 04:10 on 6-OCT-2016									data: contingency table									data: contingency table
data: contingency table									A B C D E									A B C D E
A B C D E									1 3 0 28 0 0 31									1 3 2 26 0 0 31
									2 1 1 28 0 0 30									2 1 0 27 2 0 30
1 3 3 24 1 0 31
2 2 9 19 0 0 30									4 1 56 0 0 61									4 2 53 2 0 61
5 12 43 1 0 61
									expected: contingency table									expected: contingency table
expected: contingency table									A B C D E									A B C D E
A B C D E									1 2.03 0.508 28.5 0.00 0.00									1 2.03 1.02 26.9 1.02 0.00
									2 1.97 0.492 27.5 0.00 0.00									2 1.97 0.984 26.1 0.984 0.00
1 2.54 6.10 21.9 0.508 0.00
2 2.46 5.90 21.1 0.492 0.00
The given table has probability 7.6E-03									The given table has probability 0.1									The given table has probability 1.7E-02
The sum of the probabilities of "unusual" tables, p = 0.160									The sum of the probabilities of "unusual" tables, p = 0.612									The sum of the probabilities of "unusual" tables, p = 0.234
	DMSO									I-BET151
	Experiment # 1
		absent	strong decrease	mild decrease	normal	mild increase	strong increase	ectopic		Experiment # 1
	ventricular zone	0	0	2	11	1	0	0		30 µM		absent	strong decrease	mild decrease	normal	mild increase	strong increase	ectopic	N
	retina proliferative zone	0	0	0	14	0	0	0			ventricular zone	1	0	6	4	0	0	0	11
	pharyngeal arches	0	0	1	13	0	0	0			retina proliferative zone	1	0	0	10	0	0	0	11
											pharyngeal arches	1	0	0	10	0	0	0	11
	Experiment # 2									Experiment # 2
		absent	strong decrease	mild decrease	normal	mild increase	strong increase	ectopic		30 µM		absent	strong decrease	mild decrease	normal	mild increase	strong increase	ectopic	N
	ventricular zone	3	0	0	5	0	0	0			ventricular zone	1	0	3	4	0	0	0	8
	retina proliferative zone	3	0	0	5	0	0	0			retina proliferative zone	0	0	1	7	0	0	0	8
	pharyngeal arches	3	0	0	5	0	0	0			pharyngeal arches	0	0	0	6	2	0	0	8
	Experiment # 3
										Experiment # 3
		absent	strong decrease	mild decrease	normal	mild increase	strong increase	ectopic		30 µM		absent	strong decrease	mild decrease	normal	mild increase	strong increase	ectopic	N
	ventricular zone	0	0	1	8	0	0	0			ventricular zone	0	0	0	11	0	0	0	11
	retina proliferative zone	0	0	0	9	0	0	0			retina proliferative zone	0	0	0	11	0	0	0	11
	pharyngeal arches	0	0	1	8	0	0	0			pharyngeal arches	0	0	0	11	0	0	0	11

## Sheet: JQ1
Secondary Screen - sox2 phenotypes - JQ1
JQ1 combined									DMSO combined
pooled categories decrease and increase									pooled categories decrease and increase
	absent	decrease	normal	increase	ectopic	N			absent	decrease	normal	increase	ectopic	N
ventricular zone	13	6	9	0	0	30		ventricular zone	0	3	28	2	0	33
retina proliferative zone	7	6	16	1	0	30		retina proliferative zone	0	0	33	0	0	33
pharyngeal arches	7	1	21	1	0	30		pharyngeal arches	0	3	30	0	0	33
N	27	13	36	2	0			N	0	6	61	2	0
Fisher´s Exact Test		http://www.physics.csbsju.edu/stats/exact_NROW_NCOLUMN_form.html
DMSO VZ - I-Bet151 VZ									DMSO RPZ - I-Bet151 RPZ									DMSO PhA - I-Bet151 PhA
	absent	decrease	normal	increase	ectopic	N				absent	decrease	normal	increase	ectopic	N				absent	decrease	normal	increase	ectopic	N
DMSO VZ	0	3	28	2	0	33			DMSO RPZ	0	0	33	0	0	33			pharyngeal arches	0	3	30	0	0	33
JQ1 VZ	13	6	9	0	0	30			JQ1 RPZ	7	6	16	1	0	30			JQ1 PhA	7	1	21	1	0	30
The results of an exact contingency table test performed at 04:57 on 6-OCT-2016									The results of an exact contingency table test performed at 04:58 on 6-OCT-2016									The results of an exact contingency table test performed at 04:59 on 6-OCT-2016
data: contingency table									data: contingency table									data: contingency table
A B C D E									A B C D E									A B C D E
1 0 3 28 2 0 33									1 0 0 33 0 0 33									1 0 3 30 0 0 33
2 13 6 9 0 0 28									2 7 6 16 1 0 30									2 7 1 21 1 0 30
13 9 37 2 0 61									7 6 49 1 0 63									7 4 51 1 0 63
expected: contingency table									expected: contingency table									expected: contingency table
A B C D E									A B C D E									A B C D E
1 7.03 4.87 20.0 1.08 0.00									1 3.67 3.14 25.7 0.524 0.00									1 3.67 2.10 26.7 0.524 0.00
2 5.97 4.13 17.0 0.918 0.00									2 3.33 2.86 23.3 0.476 0.00									2 3.33 1.90 24.3 0.476 0.00
The given table has probability 5.5E-08									The given table has probability 3.9E-06									The given table has probability 5.3E-04
The sum of the probabilities of "unusual" tables finds p < .001 i.e., p = 3.9E-07									The sum of the probabilities of "unusual" tables finds p < .001 i.e., p = 3.9E-06									The sum of the probabilities of "unusual" tables, p = 0.003
Data triplicates
DMSO									JQ1
Experiment # 1									Experiment # 1
	absent	strong decrease	mild decrease	normal	mild increase	strong increase	ectopic		3µM		absent	strong decrease	mild decrease	normal	mild increase	strong increase	ectopic
ventricular zone	0	0	2	11	1	0	0			ventricular zone	6	0	6	0	0	0	0
retina proliferative zone	0	0	0	14	0	0	0			retina proliferative zone	0	0	6	6	0	0	0
pharyngeal arches	0	0	1	13	0	0	0			pharyngeal arches	0	0	1	11	0	0	0
Experiment # 2
	absent	strong decrease	mild decrease	normal	mild increase	strong increase	ectopic		Experiment # 2
ventricular zone	0	0	0	9	1	0	0		3 µM		absent	strong decrease	mild decrease	normal	mild increase	strong increase	ectopic
retina proliferative zone	0	0	0	10	0	0	0			ventricular zone	7	0	0	3	1	0	0
pharyngeal arches	0	0	1	9	0	0	0			retina proliferative zone	7	0	0	3	1	0	0
										pharyngeal arches	7	0	0	3	1	0	0
Experiment # 3
									Experiment # 3
	absent	strong decrease	mild decrease	normal	mild increase	strong increase	ectopic		3 µM		absent	strong decrease	mild decrease	normal	mild increase	strong increase	ectopic
ventricular zone	0	0	1	8	0	0	0			ventricular zone	0	0	0	6	1	0	0
retina proliferative zone	0	0	0	9	0	0	0			retina proliferative zone	0	0	0	7	0	0	0
pharyngeal arches	0	0	1	8	0	0	0			pharyngeal arches	0	0	0	7	0	0	0

## Sheet: PU141
Secondary Screen - sox2 phenotypes - PU141
PU141 combined									DMSO combined
pooled categories decrease and increase									pooled categories decrease and increase
	absent	decrease	normal	increase	ectopic	N			absent	decrease	normal	increase	ectopic	N
ventricular zone	0	2	11	8	0	21		ventricular zone	0	3	28	2	0	33
retina proliferative zone	0	2	18	1	0	21		retina proliferative zone	0	0	33	0	0	33
pharyngeal arches	0	1	18	2	0	21		pharyngeal arches	0	3	30	0	0	33
N	0	5	30	28	0			N	0	6	61	2	0
Fisher´s Exact Test		http://www.physics.csbsju.edu/stats/exact_NROW_NCOLUMN_form.html
DMSO VZ - PU141 VZ									DMSO RPZ - PU141 RPZ									DMSO PhA - PU141 PhA
	absent	decrease	normal	increase	ectopic	N				absent	decrease	normal	increase	ectopic	N				absent	decrease	normal	increase	ectopic	N
DMSO VZ	0	3	28	2	0	33			DMSO RPZ	0	0	33	0	0	33			pharyngeal arches	0	3	30	0	0	33
PU141 VZ	0	2	18	1	0	21			PU141 RPZ	0	2	18	1	0	21			PU141 PhA	0	1	18	2	0	21
		data: contingency table									data: contingency table									data: contingency table
		A B C D E									A B C D E									A B C D E
		1 0 3 28 2 0 33									1 0 0 33 0 0 33									1 0 3 30 0 0 33
		2 0 2 18 1 0 21									2 0 2 18 1 0 21									2 0 1 18 2 0 21
		0 5 46 3 0 54									0 2 51 1 0 54									0 4 48 2 0 54
		expected: contingency table									expected: contingency table									expected: contingency table
		A B C D E									A B C D E									A B C D E
		1 0.00 3.06 28.1 1.83 0.00									1 0.00 1.22 31.2 0.611 0.00									1 0.00 2.44 29.3 1.22 0.00
		2 0.00 1.94 17.9 1.17 0.00									2 0.00 0.778 19.8 0.389 0.00									2 0.00 1.56 18.7 0.778 0.00
		The given table has probability 0.2									The given table has probability 5.4E-02									The given table has probability 5.6E-02
		The sum of the probabilities of "unusual" tables, p = 1.000									The sum of the probabilities of "unusual" tables, p = 0.054									The sum of the probabilities of "unusual" tables, p = 0.263
	Data triplicates
	DMSO									PU141
	Experiment # 1									Experiment # 1
		absent	strong decrease	mild decrease	normal	mild increase	strong increase	ectopic		30µM		absent	strong decrease	mild decrease	normal	mild increase	strong increase	ectopic
	ventricular zone	0	0	2	11	1	0	0			ventricular zone	0	0	1	10	0	0	0
	retina proliferative zone	0	0	0	14	0	0	0			retina proliferative zone	0	0	1	10	0	0	0
	pharyngeal arches	0	0	1	13	0	0	0			pharyngeal arches	0	0	1	10	0	0	0
	Experiment # 2									Experiment # 2
		absent	strong decrease	mild decrease	normal	mild increase	strong increase	ectopic		30 µM		absent	strong decrease	mild decrease	normal	mild increase	strong increase	ectopic
	ventricular zone	0	0	0	9	1	0	0			ventricular zone	0	0	0	0	3	0	0
	retina proliferative zone	0	0	0	10	0	0	0			retina proliferative zone	0	0	0	2	1	0	0
	pharyngeal arches	0	0	1	9	0	0	0			pharyngeal arches	0	0	0	1	2	0	0
	Experiment # 3									Experiment # 3
		absent	strong decrease	mild decrease	normal	mild increase	strong increase	ectopic		30 µM		absent	strong decrease	mild decrease	normal	mild increase	strong increase	ectopic
	ventricular zone	0	0	1	8	0	0	0			ventricular zone	0	0	1	1	5	0	0
	retina proliferative zone	0	0	0	9	0	0	0			retina proliferative zone	0	0	1	6	0	0	0
	pharyngeal arches	0	0	1	8	0	0	0			pharyngeal arches	0	0	0	7	0	0	0

## Sheet: OICR9249
Secondary Screen - sox2 phenotypes - OICR9429
OICR9249 combined									DMSO combined
pooled categories decrease and increase									pooled categories decrease and increase
	absent	decrease	normal	increase	ectopic	N			absent	decrease	normal	increase	ectopic	N
ventricular zone	0	0	18	3	0	21		ventricular zone	1	1	19	0	0	21
retina proliferative zone	0	0	19	2	0	21		retina proliferative zone	1	0	20	0	0	21
pharyngeal arches	0	0	17	4	0	21		pharyngeal arches	1	1	19	0	0	21
N								N
Fisher´s Exact Test		http://www.physics.csbsju.edu/stats/exact_NROW_NCOLUMN_form.html
DMSO VZ - OICR VZ									DMSO RPZ - OICR RPZ									DMSO PhA - OICR PhA
	absent	decrease	normal	increase	ectopic	N				absent	decrease	normal	increase	ectopic	N				absent	decrease	normal	increase	ectopic	N
DMSO VZ	1	1	19	0	0	21			DMSO RPZ	1	0	20	0	0	21			pharyngeal arches	1	1	19	0	0	21
OICR VZ	0	0	18	3	0	21			OICR RPZ	0	0	19	2	0	21			OICR PhA	0	0	17	4	0	21
	data: contingency table										data: contingency table										data: contingency table
	A B C D E										A B C D E										A B C D E
	1 1 1 19 0 0 21										1 1 0 20 0 0 21										1 1 1 19 0 0 21
	2 0 0 18 3 0 21										2 0 0 19 2 0 21										2 0 0 17 4 0 21
	1 1 37 3 0 42										1 0 39 2 0 42										1 1 36 4 0 42
	expected: contingency table										expected: contingency table										expected: contingency table
	A B C D E										A B C D E										A B C D E
	1 0.500 0.500 18.5 1.50 0.00										1 0.500 0.00 19.5 1.00 0.00										1 0.500 0.500 18.0 2.00 0.00
	2 0.500 0.500 18.5 1.50 0.00										2 0.500 0.00 19.5 1.00 0.00										2 0.500 0.500 18.0 2.00 0.00
	The given table has probability 3.3E-02										The given table has probability 0.1										The given table has probability 1.6E-02
	The sum of the probabilities of "unusual" tables, p = 0.232										The sum of the probabilities of "unusual" tables, p = 0.488										The sum of the probabilities of "unusual" tables, p = 0.107
	DMSO									OICR9429
	Experiment # 1									Experiment # 1
		absent	strong decrease	mild decrease	normal	mild increase	strong increase	ectopic		30 µM		absent	strong decrease	mild decrease	normal	mild increase	strong increase	ectopic
	ventricular zone	1	0	1	9	0	0	0			ventricular zone	0	0	0	7	3	0	0
	retina proliferative zone	1	0	0	10	0	0	0			retina proliferative zone	0	0	0	8	2	0	0
	pharyngeal arches	1	0	1	9	0	0	0			pharyngeal arches	0	0	0	6	4	0	0
	Experiment # 2									Experiment # 2
		absent	strong decrease	mild decrease	normal	mild increase	strong increase	ectopic		3 µM		absent	strong decrease	mild decrease	normal	mild increase	strong increase	ectopic
	ventricular zone	0	0	0	10	0	0	0			ventricular zone	0	0	0	11	0	0	0
	retina proliferative zone	0	0	0	10	0	0	0			retina proliferative zone	0	0	2	11	0	0	0
	pharyngeal arches	0	0	0	10	0	0	0			pharyngeal arches	0	0	2	11	0	0	0

## Sheet: MM102
Secondary Screen - sox2 phenotypes - MM102
MM102combined									DMSO combined
pooled categories decrease and increase									pooled categories decrease and increase
	absent	decrease	normal	increase	ectopic	N			absent	decrease	normal	increase	ectopic	N
ventricular zone	2	0	15	2	0	19		ventricular zone	1	1	19	0	0	21
retina proliferative zone	0	2	15	2	0	19		retina proliferative zone	1	0	20	0	0	21
pharyngeal arches	0	2	17	0	0	19		pharyngeal arches	1	1	19	0	0	21
N								N
Fisher´s Exact Test		http://www.physics.csbsju.edu/stats/exact_NROW_NCOLUMN_form.html
DMSO VZ - MM102 VZ									DMSO RPZ - MM102 RPZ									DMSO PhA - MM102 PhA
	absent	decrease	normal	increase	ectopic	N				absent	decrease	normal	increase	ectopic	N				absent	decrease	normal	increase	ectopic	N
DMSO VZ	1	1	19	0	0	21			DMSO RPZ	1	0	20	0	0	21			pharyngeal arches	1	1	19	0	0	21
MM102 VZ	2	0	15	2	0	19			MM102 RPZ	0	2	17	0	0	19			MM102 PhA	0	2	17	0	0	19
The results of an exact contingency table test performed at 05:52 on 7-OCT-2016									The results of an exact contingency table test performed at 05:56 on 7-OCT-2016									The results of an exact contingency table test performed at 05:55 on 7-OCT-2016
data: contingency table									data: contingency table									data: contingency table
A B C D E									A B C D E									A B C D E
1 1 1 19 0 0 21									1 1 0 20 0 0 21									1 1 1 19 0 0 21
2 2 0 15 2 0 19									2 0 2 17 0 0 19									2 0 2 17 0 0 19
3 1 34 2 0 40									1 2 37 0 0 40									1 3 36 0 0 40
expected: contingency table									expected: contingency table									expected: contingency table
A B C D E									A B C D E									A B C D E
1 1.57 0.525 17.9 1.05 0.00									1 0.525 1.05 19.4 0.00 0.00									1 0.525 1.57 18.9 0.00 0.00
2 1.43 0.475 16.1 0.950 0.00									2 0.475 0.950 17.6 0.00 0.00									2 0.475 1.43 17.1 0.00 0.00
The given table has probability 4.2E-02									The given table has probability 0.1									The given table has probability 0.2
The sum of the probabilities of "unusual" tables, p = 0.349									The sum of the probabilities of "unusual" tables, p = 0.219									The sum of the probabilities of "unusual" tables, p = 0.793
	DMSO									MM102
	Experiment # 1									Experiment # 1
		absent	strong decrease	mild decrease	normal	mild increase	strong increase	ectopic		3 µM		absent	strong decrease	mild decrease	normal	mild increase	strong increase	ectopic
	ventricular zone	1	0	1	9	0	0	0			ventricular zone	0	0	0	6	2	0	0
	retina proliferative zone	1	0	0	10	0	0	0			retina proliferative zone	0	0	0	6	2	0	0
	pharyngeal arches	1	0	1	9	0	0	0			pharyngeal arches	0	0	0	8	0	0	0
	Experiment # 2									Experiment # 2
		absent	strong decrease	mild decrease	normal	mild increase	strong increase	ectopic		3 µM		absent	strong decrease	mild decrease	normal	mild increase	strong increase	ectopic
	ventricular zone	0	0	0	10	0	0	0			ventricular zone	2	0	0	9	0	0	0
	retina proliferative zone	0	0	0	10	0	0	0			retina proliferative zone	0	0	2	9	0	0	0
	pharyngeal arches	0	0	0	10	0	0	0			pharyngeal arches	0	0	2	9	0	0	0
