# Supplementary material for: Chemical Genetics Screen Identifies Epigenetic Mechanisms Involved in Dopaminergic and Noradrenergic Neurogenesis in Zebrafish
Source: Front Genet. 2020 Feb 25;11:80. doi: 10.3389/fgene.2020.00080 (PMC7052299; doi:10.3389/fgene.2020.00080)
Supplement: Supplementary file 8 [file Table_7.xlsx]

## Sheet: apoptosis cell counts
	Secondary screen - apoptosis cell counts
	Experiment	30µM Vorinostat											1% DMSO_control
			NP	TC	DC/MB	HB	retina							NP	TC	DC/MB	HB	retina
							right	left	total									right	left	total
	PS009	e01	13	21	40	59	49	62	111			PS009	e01	10	34	88	15	61	35	96
		e02	15	30	51	60	26	35	61				e02	10	25	60	27	68	45	113
		e03	13	13	56	76	32	16	48				e03	8	21	62	55	31	36	67
		e04	16	19	89	29	35	37	72				e04	11	26	74	48	29	32	61
		e05	20	25	64	73	33	25	58				e05	11	50	65	50	57	62	119
		e06	15	17	41	64	19	28	47				e06	11	33	93	85	59	67	126
		e07	16	19	64	61	50	30	80				e07	14	24	42	37	19	21	40
		e08	14	36	76	123	88	64	152				e08	5	35	54	58	97	70	167
	PS011	e09	6	17	69	38	25	37	62			PS011	e09	16	19	95	49	140	103	243
		e10	29	64	219	126	126	108	234				e10	10	29	76	38	76	123	199
		e11	8	37	68	44	113	122	235				e11	13	51	142	87	75	95	170
		e12	7	18	75	49	59	66	125				e12	15	31	82	52	93	94	187
		e13	16	44	71	53	94	60	154				e13	17	34	88	36	100	80	180
		e14	8	26	85	39	138	159	297				e14	9	15	78	32	68	60	128
		e15	20	61	191	50	79	67	146				e15	7	26	95	47	95	80	175
		Avg	14.4	29.8	83.9333	62.9333	64.4	61.0667	125.467				Avg	11.1333	30.2	79.6	47.7333	71.2	66.8667	138.067
		SD	5.94979	15.8844	51.376	28.0954	39.3533	40.3599	77.9971				SD	3.35659	10.1009	23.4789	19.2927	31.5146	29.4906	57.142
		SE	1.53623	4.10134	13.2652	7.25421	10.161	10.4209	20.1388				SE	0.866667	2.60805	6.06222	4.98136	8.13704	7.61444	14.754
	Experiment	30µM Entinostat										Experiment	1% DMSO_control
			NP	TC	DC/MB	HB	retina							NP	TC	DC/MB	HB	retina
							right	left	total									right	left	total
	PS010	e01	10	77	115	83	116	111	227			PS010	e01	9	19	50	16	17	22	39
		e02	19	60	149	64	115	121	236				e02	13	28	78	45	19	25	44
		e03	11	93	119	52	155	172	327				e03	11	31	71	26	45	23	68
		e04	5	28	60	49	15	16	31				e04	12	23	77	35	46	41	87
		e05	9	43	72	33	90	83	173				e05	17	31	45	20	29	11	40
		e06	16	47	103	58	64	71	135				e06	9	41	68	36	58	47	105
	PS014	e07	13	26	75	44	38	37	75			PS014	e07	5	26	58	18	73	65	138
		e08	8	22	64	22	38	39	77				e08	14	32	98	12	68	64	132
		e09	4	37	69	45	58	28	86				e09	15	34	89	25	73	83	156
		e10	5	28	65	56	26	26	52				e10	17	26	63	16	55	84	139
		e11	7	42	56	47	58	47	105				e11	15	26	73	27	45	34	79
		e12	11	32	75	29	48	42	90				e12	11	29	70	14	42	35	77
													e13	3	20	54	21	32	29	61
	PS017	e013	6	63	131	106	81	130	211				e14	16	50	152	31	77	112	189
		e014	10	37	65	41	44	72	116
		e015	5	32	81	24	43	31	74			PS017	e15	6	23	66	27	32	36	68
		e016	11	47	124	56	54	60	114				e16	5	19	34	22	18	5	23
		e017	3	51	100	73	51	59	110				e17	6	18	38	20	25	16	41
		e018	3	40	76	89	35	29	64				e18	9	29	56	35	46	26	72
		Avg	8.66667	44.7222	88.8333	53.9444	62.7222	65.2222	127.944				e19	10	17	24	30	18	19	37
		SD	4.44575	18.6163	28.1827	22.587	35.9719	43.0124	77.4737				e20	4	33	38	20	12	12	24
		SE	1.04787	4.3879	6.64273	5.32381	8.47866	10.1381	18.2607				e21	5	39	58	24	42	28	70
													e22	7	22	79	48	42	41	83	79
													Avg	9.95455	28	65.4091	25.8182	41.5455	39	80.5455
													SD	4.46657	8.21149	26.6399	9.53008	19.7091	27.117	45.2703
													SE	0.952275	1.7507	5.67964	2.03182	4.202	5.78137	9.65167
	Experiment	10µM Mocentinostat										Experiment	1% DMSO_control
			NP	TC	DC/MB	HB	retina							NP	TC	DC/MB	HB	retina
							right	left	total									right	left	total
	PS011	e01	17	72	286	181	149	123	272			PS011	e01	16	19	95	49	140	103	243
		e02	12	40	115	96	169	143	312				e02	10	29	76	38	76	123	199
		e03	6	43	285	164	85	111	196				e03	13	51	142	87	75	95	170
		e04	3	41	196	124	114	91	205				e04	15	31	82	52	93	94	187
		e05	7	45	98	113	37	15	52				e05	17	34	88	36	100	80	180
		e06	0	132	299	136	254	194	448				e06	9	15	78	32	68	60	128
													e07	7	26	95	47	95	80	175
	PS014	e07	4	79	120	58	184	161	345
		e08	10	69	117	63	73	92	165			PS014	e08	5	26	58	18	73	65	138
		e09	2	73	132	96	118	77	195				e09	14	32	98	12	68	64	132
		e10	4	64	168	114	139	140	279				e10	15	34	89	25	73	83	156
		e11	0	39	72	45	28	11	39				e11	17	26	63	16	55	84	139
		e12	4	64	116	154	69	29	98				e12	15	26	73	27	45	34	79
		e13	8	89	173	81	67	94	161				e13	11	29	70	14	42	35	77
		Avg	5.92308	65.3846	167.462	109.615	114.308	98.5385	212.846				e14	3	20	54	21	32	29	61
		SD	4.88981	26.0625	77.1412	41.9911	64.2072	55.9205	117.4				e15	16	50	152	31	77	112	189
		SE	1.35619	7.22845	21.3951	11.6462	17.8079	15.5096	32.561				Avg	12.2	29.8667	87.5333	33.6667	74.1333	76.0667	150.2
													SD	4.49126	9.96327	27.6686	19.496	26.6079	28.3334	50.1885
													SE	1.15964	2.5725	7.14401	5.03385	6.87013	7.31565	12.9586
	Experiment	30µM Bromosporine										Experiment	1% DMSO_control
			NP	TC	DC/MB	HB	retina							NP	TC	DC/MB	HB	retina
							right	left	total									right	left	total
	PS011	e01	13	28	99	37	177	179	356			PS011	e01	16	19	95	49	140	103	243
		e02	10	50	98	53	232	256	488				e02	10	29	76	38	76	123	199
		e03	9	27	103	37	203	162	365				e03	13	51	142	87	75	95	170
		e04	17	63	169	93	232	264	496				e04	15	31	82	52	93	94	187
		e05	17	102	328	146	182	184	366				e05	17	34	88	36	100	80	180
		e06	9	47	132	78	223	205	428				e06	9	15	78	32	68	60	128
													e07	7	26	95	47	95	80	175
	PS014	e07	4	45	221	61	166	151	317
		e08	4	54	150	33	144	134	278			PS014	e08	5	26	58	18	73	65	138
		e09	10	61	298	64	183	223	406				e09	14	32	98	12	68	64	132
		e10	14	55	111	59	114	171	285				e10	15	34	89	25	73	83	156
		e11	13	80	237	55	271	254	525				e11	17	26	63	16	55	84	139
		e12	9	43	145	36	268	280	548				e12	15	26	73	27	45	34	79
													e13	11	29	70	14	42	35	77
	PS017	e13	3	23	92	52	83	123	206				e14	3	20	54	21	32	29	61
		e14	13	42	170	65	142	135	277				e15	16	50	152	31	77	112	189
		e15	9	37	121	75	130	53	183
		e16	10	37	96	80	79	48	127			PS017	e16	6	23	66	27	32	36	68
		e17	4	51	120	102	157	96	253				e17	5	19	34	22	18	5	23
		e18	10	54	107	74	143	161	304				e18	6	18	38	20	25	16	41
		Avg	9.88889	49.9444	155.389	66.6667	173.833	171.056	344.889				e19	9	29	56	35	46	26	72
		SD	4.21327	19.0648	70.9972	27.7997	56.5938	68.1542	120.089				e20	10	17	24	30	18	19	37
		SE	0.993077	4.49362	16.7342	6.55245	13.3393	16.0641	28.3052				e21	4	33	38	20	12	12	24
													e22	5	39	58	24	42	28	70
													e23	7	22	79	48	42	41	83
													Avg	10.2174	28.1739	74.1739	31.7826	58.5652	57.5652	116.13
													SD	4.68029	9.41784	30.7669	16.6623	31.2945	35.0569	63.687
													SE	0.975908	1.96375	6.41535	3.47433	6.52536	7.30986	13.2796
	Experiment	30µM Ibet 151										Experiment	1% DMSO_control
			NP	TC	DC/MB	HB	retina							NP	TC	DC/MB	HB	retina
							right	left	total									right	left	total
	PS009	e01	14	45	79	86	72	89	161			PS009	e01	10	34	88	15	61	35	96
		e02	9	26	66	52	33	29	62				e02	10	25	60	27	68	45	113
		e03	12	31	67	61	17	32	49				e03	8	21	62	55	31	36	67
		e04	12	30	99	108	52	56	108				e04	11	26	74	48	29	32	61
		e05	12	24	81	108	30	32	62				e05	11	50	65	50	57	62	119
		e06	9	37	135	94	98	126	224				e06	11	33	93	85	59	67	126
		e07	12	23	73	117	73	100	173				e07	14	24	42	37	19	21	40
		e08	13	24	72	59	31	55	86				e08	5	35	54	58	97	70	167
	PS010	e09	8	26	68	46	33	39	72			PS010	e09	9	19	50	16	17	22	39
		e10	6	24	53	34	56	54	110				e10	13	28	78	45	19	25	44
		e11	10	39	47	47	41	60	101				e11	11	31	71	26	45	23	68
		e12	4	24	46	30	27	30	57				e12	12	23	77	35	46	41	87
		e13	5	30	53	50	44	37	81				e13	17	31	45	20	29	11	40
		e14	6	38	48	34	35	37	72				e14	9	41	68	36	58	47	105
		e15	7	24	51	48	38	28	66
		e16	0	31	78	38	62	51	113			PS011	e15	16	19	95	49	140	103	243
													e16	10	29	76	38	76	123	199
	PS011	e17	20	37	86	51	75	97	172				e17	13	51	142	87	75	95	170
		e18	5	33	97	25	65	112	177				e18	15	31	82	52	93	94	187
		e19	17	45	101	61	70	76	146				e19	17	34	88	36	100	80	180
		e20	4	33	58	34	62	63	125				e20	9	15	78	32	68	60	128
		e21	35	76	115	71	122	175	297				e21	7	26	95	47	95	80	175
		e22	6	42	84	38	96	103	199
												PS014	e22	5	26	58	18	73	65	138
	PS014	e23	13	27	153	29	60	79	139				e23	14	32	98	12	68	64	132
		e24	8	40	79	54	97	104	201				e24	15	34	89	25	73	83	156
		e25	14	21	53	18	35	39	74				e25	17	26	63	16	55	84	139
		e26	7	25	136	43	199	106	305				e26	15	26	73	27	45	34	79
		e27	10	36	74	35	81	71	152				e27	11	29	70	14	42	35	77
		e28	12	25	63	22	86	104	190				e28	3	20	54	21	32	29	61
		e29	12	40	98	38	111	116	227				e29	16	50	152	31	77	112	189
		e30	17	54	185	64	131	236	367				Avg	11.5172	29.9655	77.2414	36.4828	60.2414	57.8621	118.103
		Avg	10.6333	33.6667	83.2667	53.1667	67.7333	77.8667	145.6				SD	3.78551	9.05334	24.676	19.2198	28.504	30.3735	55.7919
		SD	6.38686	11.4209	33.5394	26.1996	38.72	46.8915	80.5385				SE	0.702951	1.68116	4.58221	3.56903	5.29305	5.64022	10.3603
		SE	1.16608	2.08516	6.12343	4.78337	7.06927	8.56117	14.7043
	Experiment	3µM JQ1										Experiment	1% DMSO_control
			NP	TC	DC/MB	HB	retina							NP	TC	DC/MB	HB	retina
							right	left	total									right	left	total
	PS014	e01	5	53	126	36	68	82	150			PS014	e01	5	26	58	18	73	65	138
		e02	10	66	279	139	136	153	289				e02	14	32	98	12	68	64	132
		e03	12	60	278	85	104	95	199				e03	15	34	89	25	73	83	156
		e04	19	54	302	52	204	161	365				e04	17	26	63	16	55	84	139
		e05	7	69	153	46	185	188	373				e05	15	26	73	27	45	34	79
		e06	4	48	147	38	249	259	508				e06	11	29	70	14	42	35	77
		e08	6	74	150	56	107	154	261				e07	3	20	54	21	32	29	61
													e08	16	50	152	31	77	112	189
	PS018	e09	15	168	392	152	328	284	612
		e10	12	42	147	77	79	133	212			PS018	e09	13	45	101	38	26	25	51
		e11	15	77	193	97	103	188	291				e10	4	32	73	39	20	28	48
		e12	11	70	228	69	62	59	121				e11	10	35	87	37	28	25	53
		e13	11	115	65	121	174	137	311				e12	6	32	74	46	28	28	56
		Avg	10.5833	74.6667	205	80.6667	149.917	157.75	307.667				e13	18	42	97	58	38	30	68
		SD	4.50168	34.8538	92.5173	39.313	80.9494	66.4272	142.633				e14	16	55	97	41	36	22	58
		SE	1.29952	10.0614	26.7074	11.3487	23.3681	19.1759	41.1747				Avg	11.6429	34.5714	84.7143	30.2143	45.7857	47.4286	93.2143
													SD	5.18292	10.0132	24.8516	13.56	19.7764	28.7448	47.1743
													SE	1.38519	2.67613	6.64188	3.62406	5.28545	7.68237	12.6079
	Experiment	30µM PU139										Experiment	1% DMSO_control
			NP	TC	DC/MB	HB	retina							NP	TC	DC/MB	HB	retina
							right	left	total									right	left	total
	PS009	e01	12	30	76	60	54	34	88			PS009	e01	10	34	88	15	61	35	96
		e02	12	31	81	72	64	38	102				e02	10	25	60	27	68	45	113
		e03	15	42	55	57	53	45	98				e03	8	21	62	55	31	36	67
		e04	12	42	57	47	28	45	73				e04	11	26	74	48	29	32	61
		e05	11	34	110	93	33	46	79				e05	11	50	65	50	57	62	119
		e06	17	36	81	63	80	40	120				e06	11	33	93	85	59	67	126
		e07	15	28	83	71	44	51	95				e07	14	24	42	37	19	21	40
		e08	13	42	63	73	54	69	123				e08	5	35	54	58	97	70	167
	PS011	e09	0	22	65	55	29	33	62			PS011	e09	9	19	50	16	17	22	39
		e10	16	34	80	50	36	36	72				e10	13	28	78	45	19	25	44
		e11	10	37	81	52	54	36	90				e11	11	31	71	26	45	23	68
		e12	8	36	41	39	44	53	97				e12	12	23	77	35	46	41	87
		e13	2	33	84	75	55	66	121				e13	17	31	45	20	29	11	40
		e14	8	21	60	47	34	19	53				e14	9	41	68	36	58	47	105
	PS017	e15	19	43	92	32	127	119	246			PS017	e15	16	19	95	49	140	103	243
		e16	15	41	93	52	119	96	215				e16	10	29	76	38	76	123	199
		e17	14	64	149	72	141	98	239				e17	13	51	142	87	75	95	170
		e18	24	42	158	47	133	138	271				e18	15	31	82	52	93	94	187
		e19	12	68	142	63	89	112	201				e19	17	34	88	36	100	80	180
		e20	10	33	101	53	90	73	163				e20	9	15	78	32	68	60	128
		Avg	12.25	37.95	87.6	58.65	68.05	62.35	130.4				e21	7	26	95	47	95	80	175
		SD	5.37905	11.5233	31.4733	14.3574	36.5491	33.3108	67.2985				Avg	11.3333	29.8095	75.381	42.5714	61.0476	55.8095	116.857
		SE	1.20279	2.57669	7.03764	3.21041	8.17264	7.44852	15.0484				SD	3.19896	9.28773	21.9487	18.9831	32.1551	31.2116	60.48
													SE	0.69807	2.02675	4.78961	4.14245	7.01681	6.81092	13.1978
	Experiment	30mM PU141										Experiment	1% DMSO_control
			NP	TC	DC/MB	HB	retina							NP	TC	DC/MB	HB	retina
							right	left	total									right	left	total
	PS009	e01	8	56	142	133	114	133	247			PS009	e01	16	19	95	49	140	103	243
		e02	14	40	70	116	60	56	116				e02	10	29	76	38	76	123	199
		e03	8	33	63	47	43	52	95				e03	13	51	142	87	75	95	170
		e04	13	64	94	63	90	78	168				e04	15	31	82	52	93	94	187
		e05	11	76	211	141	124	143	267				e05	17	34	88	36	100	80	180
		e06	14	90	209	117	86	98	184				e06	9	15	78	32	68	60	128
													e07	7	26	95	47	95	80	175
	PS011	e01	10	44	137	66	166	189	355
		e02	9	41	60	46	68	69	137			PS011	e01	16	19	95	49	140	103	243
		e03	6	28	92	58	67	51	118				e02	10	29	76	38	76	123	199
		e04	0	34	66	42	88	90	178				e03	13	51	142	87	75	95	170
		e05	5	14	72	37	82	56	138				e04	15	31	82	52	93	94	187
		e06	7	33	83	47	127	95	222				e05	17	34	88	36	100	80	180
		e07	6	84	368	140	117	162	279				e06	9	15	78	32	68	60	128
													e07	7	26	95	47	95	80	175
	PS017	e01	8	28	149	60	61	49	110
		e02	7	33	146	62	44	42	86			PS017	e01	6	23	66	27	32	36	68
		e03	5	44	153	96	76	64	140				e02	5	19	34	22	18	5	23
		e04	12	69	210	299	41	26	67				e03	6	18	38	20	25	16	41
		e05	6	68	277	89	73	51	124				e04	9	29	56	35	46	26	72
													e05	10	17	24	30	18	19	37
		Avg	8.27778	48.8333	144.556	92.1667	84.8333	83.5556	168.389				e06	4	33	38	20	12	12	24
		SD	3.61053	21.6449	84.1492	62.6609	33.5844	45.4549	77.4613				e07	5	39	58	24	42	28	70
		SE	0.851011	5.10174	19.8342	14.7693	7.91592	10.7138	18.2578				e08	7	22	79	48	42	41	83
													Avg	11.2807	30.7268	75.0201	45.0827	59.213	56.2005	115.414
													SD	4.2782	10.1568	29.8117	18.0428	36.7861	37.3254	70.8491
													SE	0.912116	2.16543	6.35588	3.84673	7.84281	7.95781	15.1051
	Experiment	30µM OICR9429										Experiment	1% DMSO_control
			NP	TC	DC/MB	HB	retina							NP	TC	DC/MB	HB	retina
							right	left	total									right	left	total
	PS010	e01	11	31	50	33	20	31	51			PS010	e01	9	19	50	16	17	22	39
		e02	8	17	42	28	28	22	50				e02	13	28	78	45	19	25	44
		e03	8	15	81	33	39	58	97				e03	11	31	71	26	45	23	68
		e04	4	21	45	27	15	28	43				e04	12	23	77	35	46	41	87
		e05	0	20	50	31	31	31	62				e05	17	31	45	20	29	11	40
		e06	4	29	62	48	23	24	47				e06	9	41	68	36	58	47	105
	PS011	e01	16	41	93	76	44	48	92			PS011	e01	16	19	95	49	140	103	243
		e02	13	28	62	37	126	181	307				e02	10	29	76	38	76	123	199
		e03	14	36	79	67	93	91	184				e03	13	51	142	87	75	95	170
		e04	14	52	79	56	56	81	137				e04	15	31	82	52	93	94	187
		e05	11	24	53	40	59	65	124				e05	17	34	88	36	100	80	180
		e06	17	27	83	19	25	38	63				e06	9	15	78	32	68	60	128
													e07	7	26	95	47	95	80	175
	PS014	e01	7	21	37	24	70	71	141
		e02	6	27	62	23	42	38	80			PS014	e01	5	26	58	18	73	65	138
		e03	8	34	71	10	43	41	84				e02	14	32	98	12	68	64	132
		e04	3	20	68	11	49	50	99				e03	15	34	89	25	73	83	156
		e05	12	30	61	17	38	39	77				e04	17	26	63	16	55	84	139
		e06	8	15	40	18	35	37	72				e05	15	26	73	27	45	34	79
		Avg	9.11111	27.1111	62.1111	33.2222	46.4444	54.1111	100.556				e06	11	29	70	14	42	35	77
		SD	4.72651	9.54179	16.4956	18.4057	27.5237	37.2257	63.8659				e07	3	20	54	21	32	29	61
		SE	1.11405	2.24902	3.88805	4.33827	6.4874	8.77418	15.0533				e08	16	50	152	31	77	112	189
													Avg	12.0952	29.5714	81.0476	32.5238	63.1429	62.381	125.524
													SD	4.04852	9.17372	26.3713	17.3021	29.6788	33.1368	59.6067
													SE	0.883458	2.00187	5.7547	3.77562	6.47644	7.23104	13.0073
	Experiment	30µM MM102										Experiment	1% DMSO_control
			NP	TC	DC/MB	HB	retina							NP	TC	DC/MB	HB	retina
							right	left	total									right	left	total
	PS009	e01	16	21	69	34	33	38	71			PS009	e01	10	34	88	15	61	35	96
		e02	11	28	83	72	125	94	219				e02	10	25	60	27	68	45	113
		e03	10	9	41	48	19	22	41				e03	8	21	62	55	31	36	67
		e04	10	14	51	60	36	43	79				e04	11	26	74	48	29	32	61
		e05	14	30	75	50	40	24	64				e05	11	50	65	50	57	62	119
		e06	9	24	66	89	58	63	121				e06	11	33	93	85	59	67	126
		e07	9	26	87	35	24	32	56				e07	14	24	42	37	19	21	40
		e08	13	18	71	68	71	74	145				e08	5	35	54	58	97	70	167
	PS010	e01	2	22	61	57	30	38	68			PS010	e01	9	19	50	16	17	22	39
		e02	5	41	66	37	123	97	220				e02	13	28	78	45	19	25	44
		e03	10	40	58	36	27	27	54				e03	11	31	71	26	45	23	68
		e04	11	29	83	40	62	54	116				e04	12	23	77	35	46	41	87
		e05	11	32	57	59	87	77	164				e05	17	31	45	20	29	11	40
		e06	5	41	39	55	56	52	108				e06	9	41	68	36	58	47	105
	PS014	e01	12	26	59	15	25	22	47			PS014	e01	5	26	58	18	73	65	138
		e02	7	17	74	22	52	36	88				e02	14	32	98	12	68	64	132
		e03	8	16	50	12	9	14	23				e03	15	34	89	25	73	83	156
		e04	10	30	57	17	26	63	89				e04	17	26	63	16	55	84	139
		e05	6	19	58	24	37	38	75				e05	15	26	73	27	45	34	79
		e06	9	32	43	18	32	31	63				e06	11	29	70	14	42	35	77
		Avg	9.4	25.75	62.4	42.4	48.6	46.95	95.55				e07	3	20	54	21	32	29	61
		SD	3.29912	8.98464	13.8921	21.3009	32.0352	24.1192	54.8582				e08	16	50	152	31	77	112	189
		SE	0.737706	2.00903	3.10636	4.76302	7.16328	5.39321	12.2667				Avg	11.2273	30.1818	72	32.5909	50	47.4091	97.4091
													SD	3.8164	8.37591	23.3809	18.1624	21.4831	25.3333	44.1778
													SE	0.81366	1.78575	4.98483	3.87223	4.58021	5.40108	9.41875

## Sheet: graphpad prism data-apoptosis 
Apoptosis_Graphpad Prism data _ 2 way ANOVA with ad hoc Bonferroni correction for multiple comparisons
"expt effect" refers to variation between experiments; "grp effect" refers to differences between control and treatment
1	Vorinostat_NP	Table Analyzed	NP _Vorinostat
		Two-way ANOVA	Ordinary
		Alpha	0.05
		Source of Variation	% of total variation	P value	P value summary	Significant?
		Interaction	4.642	0.2448	ns	No
		expt effect	0.09564	0.8657	ns	No
		grp effect	10.04	0.0919	ns	No
		ANOVA table	SS	DF	MS	F (DFn, DFd)	P value
		Interaction	33.72	1	33.72	F (1, 26) = 1,416	P = 0,2448
		expt effect	0.6946	1	0.6946	F (1, 26) = 0,02918	P = 0,8657
		grp effect	72.92	1	72.92	F (1, 26) = 3,063	P = 0,0919
		Residual	618.9	26	23.81
		Number of missing values	2
		Compare each cell mean with the other cell mean in that row.
		Number of families	1
		Number of comparisons per family	2
		Alpha	0.05
		Bonferroni's multiple comparisons test	Mean Diff,	95% CI of diff,	Significant?	Summary	Adjusted P Value
		1% DMSO_NP - 30µM Vorinostat_NP
		PS009	-5.25	-11,05 to 0,5531	No	ns	0.0817
		PS011	-1	-7,204 to 5,204	No	ns	> 0,9999
		Test details	Mean 1	Mean 2	Mean Diff,	SE of diff,	N1	N2	t	DF
		1% DMSO_NP - 30µM Vorinostat_NP
		PS009	10	15.25	-5.25	2.44	8	8	2.152	26
		PS011	12.43	13.43	-1	2.608	7	7	0.3834	26
	Vorinostat_TC	Table Analyzed	TC _Vorinostat
		Two-way ANOVA	Ordinary
		Alpha	0.05
		Source of Variation	% of total variation	P value	P value summary	Significant?
		Interaction	11.33	0.0683	ns	No
		expt effect	7.301	0.1387	ns	No
		grp effect	0.004609	0.9697	ns	No
		ANOVA table	SS	DF	MS	F (DFn, DFd)	P value
		Interaction	561.9	1	561.9	F (1, 26) = 3,619	P = 0,0683
		expt effect	362.2	1	362.2	F (1, 26) = 2,333	P = 0,1387
		grp effect	0.2287	1	0.2287	F (1, 26) = 0,001473	P = 0,9697
		Residual	4037	26	155.3
		Number of missing values	2
		Compare each cell mean with the other cell mean in that row.
		Number of families	1
		Number of comparisons per family	2
		Alpha	0.05
		Bonferroni's multiple comparisons test	Mean Diff,	95% CI of diff,	Significant?	Summary	Adjusted P Value
		1% DMSO_TC - 30µM Vorinostat_TC
		PS009	8.5	-6,321 to 23,32	No	ns	0.3683
		PS011	-8.85	-24,69 to 6,994	No	ns	0.391
		Test details	Mean 1	Mean 2	Mean Diff,	SE of diff,	N1	N2	t	DF
		1% DMSO_TC - 30µM Vorinostat_TC
		PS009	31	22.5	8.5	6.23	8	8	1.364	26
		PS011	29.29	38.14	-8.85	6.661	7	7	1.329	26
	Vorinostat_DC/MB	Table Analyzed	DC/MB _Vorinostat
		Two-way ANOVA	Ordinary
		Alpha	0.05
		Source of Variation	% of total variation	P value	P value summary	Significant?
		Interaction	1.907	0.3621	ns	No
		expt effect	40.03	0.0002	***	Yes
		grp effect	0.4539	0.6546	ns	No
		ANOVA table	SS	DF	MS	F (DFn, DFd)	P value
		Interaction	1025	1	1025	F (1, 26) = 0,8608	P = 0,3621
		expt effect	21512	1	21512	F (1, 26) = 18,07	P = 0,0002
		grp effect	243.9	1	243.9	F (1, 26) = 0,2049	P = 0,6546
		Residual	30952	26	1190
		Number of missing values	2
		Compare each cell mean with the other cell mean in that row.
		Number of families	1
		Number of comparisons per family	2
		Alpha	0.05
		Bonferroni's multiple comparisons test	Mean Diff,	95% CI of diff,	Significant?	Summary	Adjusted P Value
		1% DMSO_DC/MB - 30µM Vorinostat_DC/MB
		PS009	6	-35,04 to 47,04	No	ns	> 0,9999
		PS011	-17.43	-61,30 to 26,44	No	ns	0.7066
		Test details	Mean 1	Mean 2	Mean Diff,	SE of diff,	N1	N2	t	DF
		1% DMSO_DC/MB - 30µM Vorinostat_DC/MB
		PS009	51.75	45.75	6	17.25	8	8	0.3478	26
		PS011	93.71	111.1	-17.43	18.44	7	7	0.9451	26
	Vorinostat_retina	Table Analyzed	retina_Vorinostat
		Two-way ANOVA	Ordinary
		Alpha	0.05
		Source of Variation	% of total variation	P value	P value summary	Significant?
		Interaction	0.3558	0.6721	ns	No
		expt effect	48.35	< 0,0001	****	Yes
		grp effect	0.8243	0.5203	ns	No
		ANOVA table	SS	DF	MS	F (DFn, DFd)	P value
		Interaction	469.5	1	469.5	F (1, 26) = 0,1833	P = 0,6721
		expt effect	63804	1	63804	F (1, 26) = 24,91	P < 0,0001
		grp effect	1088	1	1088	F (1, 26) = 0,4247	P = 0,5203
		Residual	66595	26	2561
		Number of missing values	2
		Compare each cell mean with the other cell mean in that row.
		Number of families	1
		Number of comparisons per family	2
		Alpha	0.05
		Bonferroni's multiple comparisons test	Mean Diff,	95% CI of diff,	Significant?	Summary	Adjusted P Value
		1% DMSO_retina - 30µM Vorinostat_retina
		PS009	20	-40,20 to 80,20	No	ns	0.8729
		PS011	4.14	-60,21 to 68,49	No	ns	> 0,9999
		Test details	Mean 1	Mean 2	Mean Diff,	SE of diff,	N1	N2	t	DF
		1% DMSO_retina - 30µM Vorinostat_retina
		PS009	98.63	78.63	20	25.3	8	8	0.7904	26
		PS011	183.1	179	4.14	27.05	7	7	0.153	26
	Vorinostat_HB	Table Analyzed	HB_Vorinostat
		Two-way ANOVA	Ordinary
		Alpha	0.05
		Source of Variation	% of total variation	P value	P value summary	Significant?
		Interaction	1.752	0.4788	ns	No
		expt effect	0.9023	0.6105	ns	No
		grp effect	9.104	0.1135	ns	No
		ANOVA table	SS	DF	MS	F (DFn, DFd)	P value
		Interaction	313.5	1	313.5	F (1, 26) = 0,5163	P = 0,4788
		expt effect	161.4	1	161.4	F (1, 26) = 0,2659	P = 0,6105
		grp effect	1629	1	1629	F (1, 26) = 2,682	P = 0,1135
		Residual	15789	26	607.3
		Number of missing values	2
		Compare each cell mean with the other cell mean in that row.
		Number of families	1
		Number of comparisons per family	2
		Alpha	0.05
		Bonferroni's multiple comparisons test	Mean Diff,	95% CI of diff,	Significant?	Summary	Adjusted P Value
		1% DMSO_HB - 30µM Vorinostat_HB
		PS009	-21.25	-50,56 to 8,060	No	ns	0.1929
		PS011	-8.29	-39,62 to 23,04	No	ns	> 0,9999
		Test details	Mean 1	Mean 2	Mean Diff,	SE of diff,	N1	N2	t	DF
		1% DMSO_HB - 30µM Vorinostat_HB
		PS009	46.88	68.13	-21.25	12.32	8	8	1.725	26
		PS011	48.71	57	-8.29	13.17	7	7	0.6294	26
2	Entinostat_NP	Table Analyzed	NP
		Two-way ANOVA	Ordinary
		Alpha	0.05
		Source of Variation	% of total variation	P value	P value summary	Significant?
		Interaction	4.216	0.3578	ns	No
		expt effect	25.44	0.0044	**	Yes
		grp effect	2.687	0.2533	ns	No
		ANOVA table	SS	DF	MS	F (DFn, DFd)	P value
		Interaction	32.09	2	16.04	F (2, 34) = 1,059	P = 0,3578
		expt effect	193.6	2	96.82	F (2, 34) = 6,393	P = 0,0044
		grp effect	20.45	1	20.45	F (1, 34) = 1,351	P = 0,2533
		Residual	514.9	34	15.14
		Number of missing values	8
		Compare each cell mean with the other cell mean in that row.
		Number of families	1
		Number of comparisons per family	3
		Alpha	0.05
		Bonferroni's multiple comparisons test	Mean Diff,	95% CI of diff,	Significant?	Summary	Adjusted P Value
		1% DMSO_NP - 30µM Entinostat_NP
		PS010	0.16	-5,498 to 5,818	No	ns	> 0,9999
		PS014	4	-1,293 to 9,293	No	ns	0.1965
		PS017	0.17	-5,123 to 5,463	No	ns	> 0,9999
		Test details	Mean 1	Mean 2	Mean Diff,	SE of diff,	N1	N2	t	DF
		1% DMSO_NP - 30µM Entinostat_NP
		PS010	11.83	11.67	0.16	2.247	6	6	0.07121	34
		PS014	12	8	4	2.102	8	6	1.903	34
		PS017	6.5	6.33	0.17	2.102	8	6	0.08089	34
	Entinostat_TC	Table Analyzed	TC
		Two-way ANOVA	Ordinary
		Alpha	0.05
		Source of Variation	% of total variation	P value	P value summary	Significant?
		Interaction	13.45	0.0165	*	Yes
		expt effect	10.62	0.0362	*	Yes
		grp effect	26.68	0.0001	***	Yes
		ANOVA table	SS	DF	MS	F (DFn, DFd)	P value
		Interaction	1373	2	686.5	F (2, 34) = 4,643	P = 0,0165
		expt effect	1084	2	542	F (2, 34) = 3,666	P = 0,0362
		grp effect	2723	1	2723	F (1, 34) = 18,42	P = 0,0001
		Residual	5027	34	147.8
		Number of missing values	8
		Compare each cell mean with the other cell mean in that row.
		Number of families	1
		Number of comparisons per family	3
		Alpha	0.05
		Bonferroni's multiple comparisons test	Mean Diff,	95% CI of diff,	Significant?	Summary	Adjusted P Value
		1% DMSO_TC - 30µM Entinostat_TC
		PS010	-29.17	-46,85 to -11,49	Yes	***	0.0006
		PS014	-0.79	-17,33 to 15,75	No	ns	> 0,9999
		PS017	-20	-36,54 to -3,463	Yes	*	0.0134
		Test details	Mean 1	Mean 2	Mean Diff,	SE of diff,	N1	N2	t	DF
		1% DMSO_TC - 30µM Entinostat_TC
		PS010	28.83	58	-29.17	7.02	6	6	4.155	34
		PS014	30.38	31.17	-0.79	6.567	8	6	0.1203	34
		PS017	25	45	-20	6.567	8	6	3.046	34
	Entinostat_DC/MB	Table Analyzed	DC/MB_ Entinostat
		Two-way ANOVA	Ordinary
		Alpha	0.05
		Source of Variation	% of total variation	P value	P value summary	Significant?
		Interaction	21.9	0.0047	**	Yes
		expt effect	2.816	0.4533	ns	No
		grp effect	16.19	0.0044	**	Yes
		ANOVA table	SS	DF	MS	F (DFn, DFd)	P value
		Interaction	7319	2	3659	F (2, 34) = 6,301	P = 0,0047
		expt effect	940.8	2	470.4	F (2, 34) = 0,8099	P = 0,4533
		grp effect	5408	1	5408	F (1, 34) = 9,312	P = 0,0044
		Residual	19746	34	580.8
		Number of missing values	8
		Compare each cell mean with the other cell mean in that row.
		Number of families	1
		Number of comparisons per family	3
		Alpha	0.05
		Bonferroni's multiple comparisons test	Mean Diff,	95% CI of diff,	Significant?	Summary	Adjusted P Value
		1% DMSO_DC/MB - 30µM Entinostat_DC/MB
		PS010	-38.17	-73,21 to -3,132	Yes	*	0.0289
		PS014	14.8	-17,98 to 47,58	No	ns	0.7903
		PS017	-47.04	-79,82 to -14,26	Yes	**	0.0029
		Test details	Mean 1	Mean 2	Mean Diff,	SE of diff,	N1	N2	t	DF
		1% DMSO_DC/MB - 30µM Entinostat_DC/MB
		PS010	64.83	103	-38.17	13.91	6	6	2.743	34
		PS014	82.13	67.33	14.8	13.01	8	6	1.137	34
		PS017	49.13	96.17	-47.04	13.01	8	6	3.614	34
	Entinostat_retina	Table Analyzed	retina
		Two-way ANOVA	Ordinary
		Alpha	0.05
		Source of Variation	% of total variation	P value	P value summary	Significant?
		Interaction	27	0.0008	***	Yes
		expt effect	7.083	0.1142	ns	No
		grp effect	13.89	0.0049	**	Yes
		ANOVA table	SS	DF	MS	F (DFn, DFd)	P value
		Interaction	45424	2	22712	F (2, 34) = 8,820	P = 0,0008
		expt effect	11918	2	5959	F (2, 34) = 2,314	P = 0,1142
		grp effect	23372	1	23372	F (1, 34) = 9,076	P = 0,0049
		Residual	87554	34	2575
		Number of missing values	8
		Compare each cell mean with the other cell mean in that row.
		Number of families	1
		Number of comparisons per family	3
		Alpha	0.05
		Bonferroni's multiple comparisons test	Mean Diff,	95% CI of diff,	Significant?	Summary	Adjusted P Value
		1% DMSO_retina - 30µM Entinostat_retina
		PS010	-124.3	-198,1 to -50,56	Yes	***	0.0005
		PS014	40.55	-28,47 to 109,6	No	ns	0.4446
		PS017	-62.58	-131,6 to 6,435	No	ns	0.0863
		Test details	Mean 1	Mean 2	Mean Diff,	SE of diff,	N1	N2	t	DF
		1% DMSO_retina - 30µM Entinostat_retina
		PS010	63.83	188.2	-124.3	29.3	6	6	4.244	34
		PS014	121.4	80.83	40.55	27.41	8	6	1.48	34
		PS017	52.25	114.8	-62.58	27.41	8	6	2.283	34
	Entinostat_HB	Table Analyzed	HB
		Two-way ANOVA	Ordinary
		Alpha	0.05
		Source of Variation	% of total variation	P value	P value summary	Significant?
		Interaction	2.485	0.4075	ns	No
		expt effect	10.2	0.0328	*	Yes
		grp effect	41.49	< 0,0001	****	Yes
		ANOVA table	SS	DF	MS	F (DFn, DFd)	P value
		Interaction	454.5	2	227.2	F (2, 34) = 0,9218	P = 0,4075
		expt effect	1866	2	932.9	F (2, 34) = 3,785	P = 0,0328
		grp effect	7590	1	7590	F (1, 34) = 30,79	P < 0,0001
		Residual	8381	34	246.5
		Number of missing values	8
		Compare each cell mean with the other cell mean in that row.
		Number of families	1
		Number of comparisons per family	3
		Alpha	0.05
		Bonferroni's multiple comparisons test	Mean Diff,	95% CI of diff,	Significant?	Summary	Adjusted P Value
		1% DMSO_HB - 30µM Entinostat_HB
		PS010	-26.83	-49,66 to -4,002	Yes	*	0.0167
		PS014	-20	-41,35 to 1,353	No	ns	0.0727
		PS017	-36.58	-57,93 to -15,23	Yes	***	0.0004
		Test details	Mean 1	Mean 2	Mean Diff,	SE of diff,	N1	N2	t	DF
		1% DMSO_HB - 30µM Entinostat_HB
		PS010	29.67	56.5	-26.83	9.065	6	6	2.96	34
		PS014	20.5	40.5	-20	8.479	8	6	2.359	34
		PS017	28.25	64.83	-36.58	8.479	8	6	4.314	34
3	Mocetinostat_NP	Table Analyzed	NP
		Two-way ANOVA	Ordinary
		Alpha	0.05
		Source of Variation	% of total variation	P value	P value summary	Significant?
		Interaction	1.295	0.4949	ns	No
		expt effect	2.34	0.3608	ns	No
		grp effect	31.66	0.0022	**	Yes
		ANOVA table	SS	DF	MS	F (DFn, DFd)	P value
		Interaction	10.82	1	10.82	F (1, 24) = 0,4805	P = 0,4949
		expt effect	19.55	1	19.55	F (1, 24) = 0,8679	P = 0,3608
		grp effect	264.6	1	264.6	F (1, 24) = 11,74	P = 0,0022
		Residual	540.7	24	22.53
		Number of missing values	4
		Compare each cell mean with the other cell mean in that row.
		Number of families	1
		Number of comparisons per family	2
		Alpha	0.05
		Bonferroni's multiple comparisons test	Mean Diff,	95% CI of diff,	Significant?	Summary	Adjusted P Value
		1% DMSO_NP - 10µM Mocetinostat_NP
		PS011	4.93	-1,384 to 11,24	No	ns	0.1484
		PS014	7.43	1,556 to 13,30	Yes	*	0.0117
		Test details	Mean 1	Mean 2	Mean Diff,	SE of diff,	N1	N2	t	DF
		1% DMSO_NP - 10µM Mocetinostat_NP
		PS011	12.43	7.5	4.93	2.641	7	6	1.867	24
		PS014	12	4.57	7.43	2.457	8	7	3.025	24
	Mocetinostat_TC	Table Analyzed	TC
		Two-way ANOVA	Ordinary
		Alpha	0.05
		Source of Variation	% of total variation	P value	P value summary	Significant?
		Interaction	0.2268	0.7486	ns	No
		expt effect	0.4746	0.6433	ns	No
		grp effect	47.51	< 0,0001	****	Yes
		ANOVA table	SS	DF	MS	F (DFn, DFd)	P value
		Interaction	41.25	1	41.25	F (1, 24) = 0,1051	P = 0,7486
		expt effect	86.33	1	86.33	F (1, 24) = 0,2200	P = 0,6433
		grp effect	8642	1	8642	F (1, 24) = 22,02	P < 0,0001
		Residual	9419	24	392.5
		Number of missing values	4
		Compare each cell mean with the other cell mean in that row.
		Number of families	1
		Number of comparisons per family	2
		Alpha	0.05
		Bonferroni's multiple comparisons test	Mean Diff,	95% CI of diff,	Significant?	Summary	Adjusted P Value
		1% DMSO_TC - 10µM Mocetinostat_TC
		PS011	-32.88	-59,23 to -6,527	Yes	*	0.0129
		PS014	-37.76	-62,27 to -13,25	Yes	**	0.0023
		Test details	Mean 1	Mean 2	Mean Diff,	SE of diff,	N1	N2	t	DF
		1% DMSO_TC - 10µM Mocetinostat_TC
		PS011	29.29	62.17	-32.88	11.02	7	6	2.983	24
		PS014	30.38	68.14	-37.76	10.25	8	7	3.683	24
	Mocetinostat_DC/MB	Table Analyzed	DC/MB_Mocetinostat
		Two-way ANOVA	Ordinary
		Alpha	0.05
		Source of Variation	% of total variation	P value	P value summary	Significant?
		Interaction	7.089	0.0621	ns	No
		expt effect	12.28	0.0166	*	Yes
		grp effect	36.19	0.0002	***	Yes
		ANOVA table	SS	DF	MS	F (DFn, DFd)	P value
		Interaction	9306	1	9306	F (1, 24) = 3,828	P = 0,0621
		expt effect	16115	1	16115	F (1, 24) = 6,629	P = 0,0166
		grp effect	47508	1	47508	F (1, 24) = 19,54	P = 0,0002
		Residual	58343	24	2431
		Number of missing values	4
		Compare each cell mean with the other cell mean in that row.
		Number of families	1
		Number of comparisons per family	2
		Alpha	0.05
		Bonferroni's multiple comparisons test	Mean Diff,	95% CI of diff,	Significant?	Summary	Adjusted P Value
		1% DMSO_DC/MB - 10µM Mocetinostat_DC/MB
		PS011	-119.5	-185,0 to -53,87	Yes	***	0.0004
		PS014	-46.16	-107,2 to 14,85	No	ns	0.166
		Test details	Mean 1	Mean 2	Mean Diff,	SE of diff,	N1	N2	t	DF
		1% DMSO_DC/MB - 10µM Mocetinostat_DC/MB
		PS011	93.71	213.2	-119.5	27.43	7	6	4.355	24
		PS014	82.13	128.3	-46.16	25.52	8	7	1.809	24
	Mocetinostat_retina	Table Analyzed	retina
		Two-way ANOVA	Ordinary
		Alpha	0.05
		Source of Variation	% of total variation	P value	P value summary	Significant?
		Interaction	14.47	0.0091	**	Yes
		expt effect	1.151	0.4313	ns	No
		grp effect	41.26	< 0,0001	****	Yes
		ANOVA table	SS	DF	MS	F (DFn, DFd)	P value
		Interaction	55686	1	55686	F (1, 24) = 8,050	P = 0,0091
		expt effect	4433	1	4433	F (1, 24) = 0,6408	P = 0,4313
		grp effect	158831	1	158831	F (1, 24) = 22,96	P < 0,0001
		Residual	166013	24	6917
		Number of missing values	4
		Compare each cell mean with the other cell mean in that row.
		Number of families	1
		Number of comparisons per family	2
		Alpha	0.05
		Bonferroni's multiple comparisons test	Mean Diff,	95% CI of diff,	Significant?	Summary	Adjusted P Value
		1% DMSO_retina - 10µM Mocetinostat_retina
		PS011	-241.1	-351,7 to -130,4	Yes	****	< 0,0001
		PS014	-61.76	-164,7 to 41,16	No	ns	0.3285
		Test details	Mean 1	Mean 2	Mean Diff,	SE of diff,	N1	N2	t	DF
		1% DMSO_retina - 10µM Mocetinostat_retina
		PS011	6.43	247.5	-241.1	46.27	7	6	5.21	24
		PS014	121.4	183.1	-61.76	43.04	8	7	1.435	24
	Mocetinostat_HB	Table Analyzed	HB
		Two-way ANOVA	Ordinary
		Alpha	0.05
		Source of Variation	% of total variation	P value	P value summary	Significant?
		Interaction	1.04	0.3134	ns	No
		expt effect	15	0.0007	***	Yes
		grp effect	60.43	< 0,0001	****	Yes
		ANOVA table	SS	DF	MS	F (DFn, DFd)	P value
		Interaction	704.6	1	704.6	F (1, 24) = 1,061	P = 0,3134
		expt effect	10160	1	10160	F (1, 24) = 15,29	P = 0,0007
		grp effect	40942	1	40942	F (1, 24) = 61,62	P < 0,0001
		Residual	15946	24	664.4
		Number of missing values	4
		Compare each cell mean with the other cell mean in that row.
		Number of families	1
		Number of comparisons per family	2
		Alpha	0.05
		Bonferroni's multiple comparisons test	Mean Diff,	95% CI of diff,	Significant?	Summary	Adjusted P Value
		1% DMSO_HB - 10µM Mocetinostat_HB
		PS011	-86.96	-121,2 to -52,67	Yes	****	< 0,0001
		PS014	-66.79	-98,69 to -34,89	Yes	****	< 0,0001
		Test details	Mean 1	Mean 2	Mean Diff,	SE of diff,	N1	N2	t	DF
		1% DMSO_HB - 10µM Mocetinostat_HB
		PS011	48.71	135.7	-86.96	14.34	7	6	6.064	24
		PS014	20.5	87.29	-66.79	13.34	8	7	5.007	24
4	Bromosporine_NP	Table Analyzed	NP
		Two-way ANOVA	Ordinary
		Alpha	0.05
		Source of Variation	% of total variation	P value	P value summary	Significant?
		Interaction	3.133	0.3772	ns	No
		expt effect	5.135	0.2609	ns	No
		grp effect	2.854	0.399	ns	No
		ANOVA table	SS	DF	MS	F (DFn, DFd)	P value
		Interaction	15.68	1	15.68	F (1, 23) = 0,8108	P = 0,3772
		expt effect	25.69	1	25.69	F (1, 23) = 1,329	P = 0,2609
		grp effect	14.28	1	14.28	F (1, 23) = 0,7386	P = 0,3990
		Residual	444.7	23	19.33
		Number of missing values	5
		Compare each cell mean with the other cell mean in that row.
		Number of families	1
		Number of comparisons per family	2
		Alpha	0.05
		Bonferroni's multiple comparisons test	Mean Diff,	95% CI of diff,	Significant?	Summary	Adjusted P Value
		1% DMSO_NP - 30µM Bromosporine_NP
		PS011	-0.07	-5,936 to 5,796	No	ns	> 0,9999
		PS014	3	-2,694 to 8,694	No	ns	0.4383
		Test details	Mean 1	Mean 2	Mean Diff,	SE of diff,	N1	N2	t	DF
		1% DMSO_NP - 30µM Bromosporine_NP
		PS011	12.43	12.5	-0.07	2.446	7	6	0.02861	23
		PS014	12	9	3	2.375	8	6	1.263	23
	Bromosporine_TC	Table Analyzed	TC
		Two-way ANOVA	Ordinary
		Alpha	0.05
		Source of Variation	% of total variation	P value	P value summary	Significant?
		Interaction	0.09428	0.8507	ns	No
		expt effect	0.342	0.7202	ns	No
		grp effect	39.76	0.0007	***	Yes
		ANOVA table	SS	DF	MS	F (DFn, DFd)	P value
		Interaction	9.661	1	9.661	F (1, 23) = 0,03626	P = 0,8507
		expt effect	35.04	1	35.04	F (1, 23) = 0,1315	P = 0,7202
		grp effect	4074	1	4074	F (1, 23) = 15,29	P = 0,0007
		Residual	6128	23	266.4
		Number of missing values	5
		Compare each cell mean with the other cell mean in that row.
		Number of families	1
		Number of comparisons per family	2
		Alpha	0.05
		Bonferroni's multiple comparisons test	Mean Diff,	95% CI of diff,	Significant?	Summary	Adjusted P Value
		1% DMSO_TC - 30µM Bromosporine_TC
		PS011	-23.54	-45,32 to -1,764	Yes	*	0.0326
		PS014	-25.95	-47,09 to -4,812	Yes	*	0.0146
		Test details	Mean 1	Mean 2	Mean Diff,	SE of diff,	N1	N2	t	DF
		1% DMSO_TC - 30µM Bromosporine_TC
		PS011	29.29	52.83	-23.54	9.081	7	6	2.592	23
		PS014	30.38	56.33	-25.95	8.815	8	6	2.944	23
	Bromosporine_DC/MB	Table Analyzed	DC/MB_Bromosporine
		Two-way ANOVA	Ordinary
		Alpha	0.05
		Source of Variation	% of total variation	P value	P value summary	Significant?
		Interaction	3.262	0.2652	ns	No
		expt effect	0.9536	0.543	ns	No
		grp effect	38.25	0.0007	***	Yes
		ANOVA table	SS	DF	MS	F (DFn, DFd)	P value
		Interaction	4229	1	4229	F (1, 23) = 1,304	P = 0,2652
		expt effect	1236	1	1236	F (1, 23) = 0,3812	P = 0,5430
		grp effect	49587	1	49587	F (1, 23) = 15,29	P = 0,0007
		Residual	74572	23	3242
		Number of missing values	5
		Compare each cell mean with the other cell mean in that row.
		Number of families	1
		Number of comparisons per family	2
		Alpha	0.05
		Bonferroni's multiple comparisons test	Mean Diff,	95% CI of diff,	Significant?	Summary	Adjusted P Value
		1% DMSO_DC/MB - 30µM Bromosporine_DC/MB
		PS011	-61.12	-137,1 to 14,84	No	ns	0.1322
		PS014	-111.5	-185,3 to -37,80	Yes	**	0.0028
		Test details	Mean 1	Mean 2	Mean Diff,	SE of diff,	N1	N2	t	DF
		1% DMSO_DC/MB - 30µM Bromosporine_DC/MB
		PS011	93.71	154.8	-61.12	31.68	7	6	1.929	23
		PS014	82.13	193.7	-111.5	30.75	8	6	3.627	23
	Bromosporine_retina	Table Analyzed	retina
		Two-way ANOVA	Ordinary
		Alpha	0.05
		Source of Variation	% of total variation	P value	P value summary	Significant?
		Interaction	3.435	0.0154	*	Yes
		expt effect	1.508	0.0962	ns	No
		grp effect	83.53	< 0,0001	****	Yes
		ANOVA table	SS	DF	MS	F (DFn, DFd)	P value
		Interaction	31806	1	31806	F (1, 23) = 6,855	P = 0,0154
		expt effect	13963	1	13963	F (1, 23) = 3,009	P = 0,0962
		grp effect	773354	1	773354	F (1, 23) = 166,7	P < 0,0001
		Residual	106721	23	4640
		Number of missing values	5
		Compare each cell mean with the other cell mean in that row.
		Number of families	1
		Number of comparisons per family	2
		Alpha	0.05
		Bonferroni's multiple comparisons test	Mean Diff,	95% CI of diff,	Significant?	Summary	Adjusted P Value
		1% DMSO_retina - 30µM Bromosporine_retina
		PS011	-410.1	-500,9 to -319,2	Yes	****	< 0,0001
		PS014	-271.8	-360,0 to -183,6	Yes	****	< 0,0001
		Test details	Mean 1	Mean 2	Mean Diff,	SE of diff,	N1	N2	t	DF
		1% DMSO_retina - 30µM Bromosporine_retina
		PS011	6.43	416.5	-410.1	37.9	7	6	10.82	23
		PS014	121.4	393.2	-271.8	36.79	8	6	7.388	23
	Bromosporine_HB	Table Analyzed	HB
		Two-way ANOVA	Ordinary
		Alpha	0.05
		Source of Variation	% of total variation	P value	P value summary	Significant?
		Interaction	0.2365	0.7571	ns	No
		expt effect	19.95	0.0086	**	Yes
		grp effect	24.27	0.0043	**	Yes
		ANOVA table	SS	DF	MS	F (DFn, DFd)	P value
		Interaction	51.05	1	51.05	F (1, 23) = 0,09794	P = 0,7571
		expt effect	4306	1	4306	F (1, 23) = 8,261	P = 0,0086
		grp effect	5239	1	5239	F (1, 23) = 10,05	P = 0,0043
		Residual	11988	23	521.2
		Number of missing values	5
		Compare each cell mean with the other cell mean in that row.
		Number of families	1
		Number of comparisons per family	2
		Alpha	0.05
		Bonferroni's multiple comparisons test	Mean Diff,	95% CI of diff,	Significant?	Summary	Adjusted P Value
		1% DMSO_HB - 30µM Bromosporine_HB
		PS011	-25.29	-55,75 to 5,167	No	ns	0.117
		PS014	-30.83	-60,40 to -1,265	Yes	*	0.0399
		Test details	Mean 1	Mean 2	Mean Diff,	SE of diff,	N1	N2	t	DF
		1% DMSO_HB - 30µM Bromosporine_HB
		PS011	48.71	74	-25.29	12.7	7	6	1.991	23
		PS014	20.5	51.33	-30.83	12.33	8	6	2.5	23
5	Ibet151_NP	Table Analyzed	NP
		Two-way ANOVA	Ordinary
		Alpha	0.05
		Source of Variation	% of total variation	P value	P value summary	Significant?
		Interaction	9.646	0.1165	ns	No
		expt effect	10.49	0.0942	ns	No
		grp effect	0.4326	0.6004	ns	No
		ANOVA table	SS	DF	MS	F (DFn, DFd)	P value
		Interaction	153.1	3	51.04	F (3, 51) = 2,065	P = 0,1165
		expt effect	166.6	3	55.52	F (3, 51) = 2,246	P = 0,0942
		grp effect	6.868	1	6.868	F (1, 51) = 0,2778	P = 0,6004
		Residual	1261	51	24.72
		Number of missing values	5
		Compare each cell mean with the other cell mean in that row.
		Number of families	1
		Number of comparisons per family	4
		Alpha	0.05
		Bonferroni's multiple comparisons test	Mean Diff,	95% CI of diff,	Significant?	Summary	Adjusted P Value
		1% DMSO_NP - 30µM Ibet151_NP
		PS009	-1.63	-8,067 to 4,807	No	ns	> 0,9999
		PS010	6.08	-0,8731 to 13,03	No	ns	0.1114
		PS011	-2.07	-9,233 to 5,093	No	ns	> 0,9999
		PS014	0.37	-6,067 to 6,807	No	ns	> 0,9999
		Test details	Mean 1	Mean 2	Mean Diff,	SE of diff,	N1	N2	t	DF
		1% DMSO_NP - 30µM Ibet151_NP
		PS009	10	11.63	-1.63	2.486	8	8	0.6557	51
		PS010	11.83	5.75	6.08	2.685	6	8	2.264	51
		PS011	12.43	14.5	-2.07	2.766	7	6	0.7483	51
		PS014	12	11.63	0.37	2.486	8	8	0.1488	51
	Ibet151_TC	Table Analyzed	TC
		Two-way ANOVA	Ordinary
		Alpha	0.05
		Source of Variation	% of total variation	P value	P value summary	Significant?
		Interaction	8.858	0.1411	ns	No
		expt effect	7.491	0.199	ns	No
		grp effect	4.458	0.0963	ns	No
		ANOVA table	SS	DF	MS	F (DFn, DFd)	P value
		Interaction	573.6	3	191.2	F (3, 51) = 1,902	P = 0,1411
		expt effect	485.1	3	161.7	F (3, 51) = 1,608	P = 0,1990
		grp effect	288.7	1	288.7	F (1, 51) = 2,871	P = 0,0963
		Residual	5128	51	100.5
		Number of missing values	5
		Compare each cell mean with the other cell mean in that row.
		Number of families	1
		Number of comparisons per family	4
		Alpha	0.05
		Bonferroni's multiple comparisons test	Mean Diff,	95% CI of diff,	Significant?	Summary	Adjusted P Value
		1% DMSO_TC - 30µM Ibet151_TC
		PS009	1	-11,98 to 13,98	No	ns	> 0,9999
		PS010	-0.67	-14,69 to 13,35	No	ns	> 0,9999
		PS011	-15.04	-29,49 to -0,5947	Yes	*	0.0379
		PS014	-3.12	-16,10 to 9,862	No	ns	> 0,9999
		Test details	Mean 1	Mean 2	Mean Diff,	SE of diff,	N1	N2	t	DF
		1% DMSO_TC - 30µM Ibet151_TC
		PS009	31	30	1	5.014	8	8	0.1995	51
		PS010	28.83	29.5	-0.67	5.415	6	8	0.1237	51
		PS011	29.29	44.33	-15.04	5.579	7	6	2.696	51
		PS014	30.38	33.5	-3.12	5.014	8	8	0.6223	51
	Ibet151_DC/MB	Table Analyzed	DC/MB_Ibet151
		Two-way ANOVA	Ordinary
		Alpha	0.05
		Source of Variation	% of total variation	P value	P value summary	Significant?
		Interaction	5.331	0.2964	ns	No
		expt effect	21.67	0.0035	**	Yes
		grp effect	1.322	0.3367	ns	No
		ANOVA table	SS	DF	MS	F (DFn, DFd)	P value
		Interaction	2646	3	882.1	F (3, 51) = 1,264	P = 0,2964
		expt effect	10758	3	3586	F (3, 51) = 5,141	P = 0,0035
		grp effect	656.1	1	656.1	F (1, 51) = 0,9405	P = 0,3367
		Residual	35578	51	697.6
		Number of missing values	5
		Compare each cell mean with the other cell mean in that row.
		Number of families	1
		Number of comparisons per family	4
		Alpha	0.05
		Bonferroni's multiple comparisons test	Mean Diff,	95% CI of diff,	Significant?	Summary	Adjusted P Value
		1% DMSO_DC/MB - 30µM Ibet151_DC/MB
		PS009	-16.75	-50,95 to 17,45	No	ns	0.8417
		PS010	9.33	-27,61 to 46,27	No	ns	> 0,9999
		PS011	3.54	-34,51 to 41,59	No	ns	> 0,9999
		PS014	-23	-57,20 to 11,20	No	ns	0.3504
		Test details	Mean 1	Mean 2	Mean Diff,	SE of diff,	N1	N2	t	DF
		1% DMSO_DC/MB - 30µM Ibet151_DC/MB
		PS009	67.25	84	-16.75	13.21	8	8	1.268	51
		PS010	64.83	55.5	9.33	14.26	6	8	0.6541	51
		PS011	93.71	90.17	3.54	14.69	7	6	0.2409	51
		PS014	82.13	105.1	-23	13.21	8	8	1.742	51
	Ibet151_retina	Table Analyzed	retina
		Two-way ANOVA	Ordinary
		Alpha	0.05
		Source of Variation	% of total variation	P value	P value summary	Significant?
		Interaction	5.148	0.1727	ns	No
		expt effect	39.5	< 0,0001	****	Yes
		grp effect	4.729	0.0337	*	Yes
		ANOVA table	SS	DF	MS	F (DFn, DFd)	P value
		Interaction	15006	3	5002	F (3, 51) = 1,729	P = 0,1727
		expt effect	115147	3	38382	F (3, 51) = 13,27	P < 0,0001
		grp effect	13783	1	13783	F (1, 51) = 4,764	P = 0,0337
		Residual	147552	51	2893
		Number of missing values	5
		Compare each cell mean with the other cell mean in that row.
		Number of families	1
		Number of comparisons per family	4
		Alpha	0.05
		Bonferroni's multiple comparisons test	Mean Diff,	95% CI of diff,	Significant?	Summary	Adjusted P Value
		1% DMSO_retina - 30µM Ibet151_retina
		PS009	-17	-86,64 to 52,64	No	ns	> 0,9999
		PS010	-17.84	-93,06 to 57,38	No	ns	> 0,9999
		PS011	-2.86	-80,35 to 74,63	No	ns	> 0,9999
		PS014	-85.5	-155,1 to -15,86	Yes	*	0.01
		Test details	Mean 1	Mean 2	Mean Diff,	SE of diff,	N1	N2	t	DF
		1% DMSO_retina - 30µM Ibet151_retina
		PS009	98.63	115.6	-17	26.89	8	8	0.6321	51
		PS010	63.83	81.67	-17.84	29.05	6	8	0.6141	51
		PS011	183.1	186	-2.86	29.93	7	6	0.09557	51
		PS014	121.4	206.9	-85.5	26.89	8	8	3.179	51
	Ibet151_HB	Table Analyzed	HB
		Two-way ANOVA	Ordinary
		Alpha	0.05
		Source of Variation	% of total variation	P value	P value summary	Significant?
		Interaction	9.564	0.0163	*	Yes
		expt effect	35.41	< 0,0001	****	Yes
		grp effect	11.75	0.0005	***	Yes
		ANOVA table	SS	DF	MS	F (DFn, DFd)	P value
		Interaction	3151	3	1050	F (3, 51) = 3,757	P = 0,0163
		expt effect	11666	3	3889	F (3, 51) = 13,91	P < 0,0001
		grp effect	3872	1	3872	F (1, 51) = 13,85	P = 0,0005
		Residual	14257	51	279.5
		Number of missing values	5
		Compare each cell mean with the other cell mean in that row.
		Number of families	1
		Number of comparisons per family	4
		Alpha	0.05
		Bonferroni's multiple comparisons test	Mean Diff,	95% CI of diff,	Significant?	Summary	Adjusted P Value
		1% DMSO_HB - 30µM Ibet151_HB
		PS009	-38.75	-60,40 to -17,10	Yes	***	0.0001
		PS010	-11.21	-34,59 to 12,17	No	ns	0.8804
		PS011	2.04	-22,05 to 26,13	No	ns	> 0,9999
		PS014	-17.38	-39,03 to 4,267	No	ns	0.1707
		Test details	Mean 1	Mean 2	Mean Diff,	SE of diff,	N1	N2	t	DF
		1% DMSO_HB - 30µM Ibet151_HB
		PS009	46.88	85.63	-38.75	8.36	8	8	4.635	51
		PS010	29.67	40.88	-11.21	9.03	6	8	1.241	51
		PS011	48.71	46.67	2.04	9.302	7	6	0.2193	51
		PS014	20.5	37.88	-17.38	8.36	8	8	2.079	51
6	JQ1_NP	Table Analyzed	NP
		Two-way ANOVA	Ordinary
		Alpha	0.05
		Source of Variation	% of total variation	P value	P value summary	Significant?
		Interaction	5.844	0.2479	ns	No
		expt effect	2.405	0.4545	ns	No
		grp effect	0.5116	0.7288	ns	No
		ANOVA table	SS	DF	MS	F (DFn, DFd)	P value
		Interaction	33.78	1	33.78	F (1, 22) = 1,409	P = 0,2479
		expt effect	13.9	1	13.9	F (1, 22) = 0,5798	P = 0,4545
		grp effect	2.958	1	2.958	F (1, 22) = 0,1234	P = 0,7288
		Residual	527.5	22	23.98
		Number of missing values	6
		Compare each cell mean with the other cell mean in that row.
		Number of families	1
		Number of comparisons per family	2
		Alpha	0.05
		Bonferroni's multiple comparisons test	Mean Diff,	95% CI of diff,	Significant?	Summary	Adjusted P Value
		1% DMSO_NP - 3µM (s)JQ1_NP
		PS014	3	-3,096 to 9,096	No	ns	0.4983
		PS018	-1.63	-8,762 to 5,502	No	ns	> 0,9999
		Test details	Mean 1	Mean 2	Mean Diff,	SE of diff,	N1	N2	t	DF
		1% DMSO_NP - 3µM (s)JQ1_NP
		PS014	12	9	3	2.534	8	7	1.184	22
		PS018	11.17	12.8	-1.63	2.965	6	5	0.5497	22
	JQ1_TC	Table Analyzed	TC
		Two-way ANOVA	Ordinary
		Alpha	0.05
		Source of Variation	% of total variation	P value	P value summary	Significant?
		Interaction	3.484	0.1909	ns	No
		expt effect	11.47	0.0228	*	Yes
		grp effect	42.96	< 0,0001	****	Yes
		ANOVA table	SS	DF	MS	F (DFn, DFd)	P value
		Interaction	910.8	1	910.8	F (1, 22) = 1,821	P = 0,1909
		expt effect	2999	1	2999	F (1, 22) = 5,997	P = 0,0228
		grp effect	11232	1	11232	F (1, 22) = 22,46	P < 0,0001
		Residual	11001	22	500
		Number of missing values	6
		Compare each cell mean with the other cell mean in that row.
		Number of families	1
		Number of comparisons per family	2
		Alpha	0.05
		Bonferroni's multiple comparisons test	Mean Diff,	95% CI of diff,	Significant?	Summary	Adjusted P Value
		1% DMSO_TC - 3µM (s)JQ1_TC
		PS014	-30.19	-58,03 to -2,351	Yes	*	0.0321
		PS018	-54.23	-86,80 to -21,66	Yes	**	0.0012
		Test details	Mean 1	Mean 2	Mean Diff,	SE of diff,	N1	N2	t	DF
		1% DMSO_TC - 3µM (s)JQ1_TC
		PS014	30.38	60.57	-30.19	11.57	8	7	2.609	22
		PS018	40.17	94.4	-54.23	13.54	6	5	4.005	22
	JQ1_DC/MB	Table Analyzed	DC/MB_JQ1
		Two-way ANOVA	Ordinary
		Alpha	0.05
		Source of Variation	% of total variation	P value	P value summary	Significant?
		Interaction	0.02983	0.9124	ns	No
		expt effect	0.02983	0.9124	ns	No
		grp effect	46.99	0.0002	***	Yes
		ANOVA table	SS	DF	MS	F (DFn, DFd)	P value
		Interaction	57.49	1	57.49	F (1, 22) = 0,01239	P = 0,9124
		expt effect	57.49	1	57.49	F (1, 22) = 0,01239	P = 0,9124
		grp effect	90550	1	90550	F (1, 22) = 19,52	P = 0,0002
		Residual	102052	22	4639
		Number of missing values	6
		Compare each cell mean with the other cell mean in that row.
		Number of families	1
		Number of comparisons per family	2
		Alpha	0.05
		Bonferroni's multiple comparisons test	Mean Diff,	95% CI of diff,	Significant?	Summary	Adjusted P Value
		1% DMSO_DC/MB - 3µM (s)JQ1_DC/MB
		PS014	-122.9	-207,7 to -38,08	Yes	**	0.0042
		PS018	-116.8	-216,0 to -17,62	Yes	*	0.0194
		Test details	Mean 1	Mean 2	Mean Diff,	SE of diff,	N1	N2	t	DF
		1% DMSO_DC/MB - 3µM (s)JQ1_DC/MB
		PS014	82.13	205	-122.9	35.25	8	7	3.486	22
		PS018	88.17	205	-116.8	41.24	6	5	2.833	22
	JQ1_retina	Table Analyzed	retina
		Two-way ANOVA	Ordinary
		Alpha	0.05
		Source of Variation	% of total variation	P value	P value summary	Significant?
		Interaction	1.34	0.4159	ns	No
		expt effect	1.118	0.4568	ns	No
		grp effect	54.68	< 0,0001	****	Yes
		ANOVA table	SS	DF	MS	F (DFn, DFd)	P value
		Interaction	7434	1	7434	F (1, 22) = 0,6875	P = 0,4159
		expt effect	6204	1	6204	F (1, 22) = 0,5737	P = 0,4568
		grp effect	303421	1	303421	F (1, 22) = 28,06	P < 0,0001
		Residual	237887	22	10813
		Number of missing values	6
		Compare each cell mean with the other cell mean in that row.
		Number of families	1
		Number of comparisons per family	2
		Alpha	0.05
		Bonferroni's multiple comparisons test	Mean Diff,	95% CI of diff,	Significant?	Summary	Adjusted P Value
		1% DMSO_retina - 3µM (s)JQ1_retina
		PS014	-185.1	-314,5 to -55,59	Yes	**	0.0047
		PS018	-253.7	-405,2 to -102,3	Yes	**	0.0011
		Test details	Mean 1	Mean 2	Mean Diff,	SE of diff,	N1	N2	t	DF
		1% DMSO_retina - 3µM (s)JQ1_retina
		PS014	121.4	306.4	-185.1	53.82	8	7	3.438	22
		PS018	55.67	309.4	-253.7	62.97	6	5	4.03	22
	JQ1_HB	Table Analyzed	HB
		Two-way ANOVA	Ordinary
		Alpha	0.05
		Source of Variation	% of total variation	P value	P value summary	Significant?
		Interaction	1.094	0.4235	ns	No
		expt effect	16.14	0.0048	**	Yes
		grp effect	46.56	< 0,0001	****	Yes
		ANOVA table	SS	DF	MS	F (DFn, DFd)	P value
		Interaction	401.4	1	401.4	F (1, 22) = 0,6651	P = 0,4235
		expt effect	5922	1	5922	F (1, 22) = 9,812	P = 0,0048
		grp effect	17079	1	17079	F (1, 22) = 28,30	P < 0,0001
		Residual	13279	22	603.6
		Number of missing values	6
		Compare each cell mean with the other cell mean in that row.
		Number of families	1
		Number of comparisons per family	2
		Alpha	0.05
		Bonferroni's multiple comparisons test	Mean Diff,	95% CI of diff,	Significant?	Summary	Adjusted P Value
		1% DMSO_HB - 3µM (s)JQ1_HB
		PS014	-44.07	-74,66 to -13,48	Yes	**	0.0044
		PS018	-60.03	-95,81 to -24,25	Yes	**	0.0011
		Test details	Mean 1	Mean 2	Mean Diff,	SE of diff,	N1	N2	t	DF
		1% DMSO_HB - 3µM (s)JQ1_HB
		PS014	20.5	64.57	-44.07	12.71	8	7	3.466	22
		PS018	43.17	103.2	-60.03	14.88	6	5	4.035	22
7	PU139_NP	Table Analyzed	NP
		Two-way ANOVA	Ordinary
		Alpha	0.05
		Source of Variation	% of total variation	P value	P value summary	Significant?
		Interaction	17.49	0.0151	*	Yes
		expt effect	17.2	0.0161	*	Yes
		grp effect	0.6443	0.5586	ns	No
		ANOVA table	SS	DF	MS	F (DFn, DFd)	P value
		Interaction	136.7	2	68.33	F (2, 35) = 4,734	P = 0,0151
		expt effect	134.4	2	67.21	F (2, 35) = 4,656	P = 0,0161
		grp effect	5.034	1	5.034	F (1, 35) = 0,3488	P = 0,5586
		Residual	505.2	35	14.43
		Number of missing values	7
		Compare each cell mean with the other cell mean in that row.
		Number of families	1
		Number of comparisons per family	3
		Alpha	0.05
		Bonferroni's multiple comparisons test	Mean Diff,	95% CI of diff,	Significant?	Summary	Adjusted P Value
		1% DMSO_NP - 30µM PU139_NP
		PS009	-3.38	-8,156 to 1,396	No	ns	0.2516
		PS011	4.5	-1,015 to 10,02	No	ns	0.1432
		PS017	-3.24	-8,555 to 2,075	No	ns	0.4029
		Test details	Mean 1	Mean 2	Mean Diff,	SE of diff,	N1	N2	t	DF
		1% DMSO_NP - 30µM PU139_NP
		PS009	10	13.38	-3.38	1.9	8	8	1.779	35
		PS011	11.83	7.33	4.5	2.193	6	6	2.052	35
		PS017	12.43	15.67	-3.24	2.114	7	6	1.533	35
	PU139_TC	Table Analyzed	TC
		Two-way ANOVA	Ordinary
		Alpha	0.05
		Source of Variation	% of total variation	P value	P value summary	Significant?
		Interaction	11.65	0.0505	ns	No
		expt effect	11.42	0.0533	ns	No
		grp effect	14.33	0.0077	**	Yes
		ANOVA table	SS	DF	MS	F (DFn, DFd)	P value
		Interaction	592.5	2	296.2	F (2, 35) = 3,255	P = 0,0505
		expt effect	580.8	2	290.4	F (2, 35) = 3,191	P = 0,0533
		grp effect	728.9	1	728.9	F (1, 35) = 8,009	P = 0,0077
		Residual	3185	35	91
		Number of missing values	7
		Compare each cell mean with the other cell mean in that row.
		Number of families	1
		Number of comparisons per family	3
		Alpha	0.05
		Bonferroni's multiple comparisons test	Mean Diff,	95% CI of diff,	Significant?	Summary	Adjusted P Value
		1% DMSO_TC - 30µM PU139_TC
		PS009	-4.63	-16,62 to 7,363	No	ns	> 0,9999
		PS011	-1.67	-15,52 to 12,18	No	ns	> 0,9999
		PS017	-19.21	-32,56 to -5,865	Yes	**	0.0028
		Test details	Mean 1	Mean 2	Mean Diff,	SE of diff,	N1	N2	t	DF
		1% DMSO_TC - 30µM PU139_TC
		PS009	31	35.63	-4.63	4.77	8	8	0.9707	35
		PS011	28.83	30.5	-1.67	5.508	6	6	0.3032	35
		PS017	29.29	48.5	-19.21	5.307	7	6	3.62	35
	PU139_DC/MB	Table Analyzed	DC/MB
		Two-way ANOVA	Ordinary
		Alpha	0.05
		Source of Variation	% of total variation	P value	P value summary	Significant?
		Interaction	3.832	0.2454	ns	No
		expt effect	44.29	< 0,0001	****	Yes
		grp effect	6.03	0.0389	*	Yes
		ANOVA table	SS	DF	MS	F (DFn, DFd)	P value
		Interaction	1194	2	597	F (2, 35) = 1,463	P = 0,2454
		expt effect	13801	2	6900	F (2, 35) = 16,91	P < 0,0001
		grp effect	1879	1	1879	F (1, 35) = 4,604	P = 0,0389
		Residual	14285	35	408.1
		Number of missing values	7
		Compare each cell mean with the other cell mean in that row.
		Number of families	1
		Number of comparisons per family	3
		Alpha	0.05
		Bonferroni's multiple comparisons test	Mean Diff,	95% CI of diff,	Significant?	Summary	Adjusted P Value
		1% DMSO_DC/MB - 30µM PU139_DC/MB
		PS009	-8.5	-33,90 to 16,90	No	ns	> 0,9999
		PS011	-3.67	-33,00 to 25,66	No	ns	> 0,9999
		PS017	-28.79	-57,05 to -0,5272	Yes	*	0.0447
		Test details	Mean 1	Mean 2	Mean Diff,	SE of diff,	N1	N2	t	DF
		1% DMSO_DC/MB - 30µM PU139_DC/MB
		PS009	67.25	75.75	-8.5	10.1	8	8	0.8415	35
		PS011	64.83	68.5	-3.67	11.66	6	6	0.3146	35
		PS017	93.71	122.5	-28.79	11.24	7	6	2.561	35
	PU139_retina	Table Analyzed	retina
		Two-way ANOVA	Ordinary
		Alpha	0.05
		Source of Variation	% of total variation	P value	P value summary	Significant?
		Interaction	1.648	0.266	ns	No
		expt effect	75.26	< 0,0001	****	Yes
		grp effect	2.124	0.068	ns	No
		ANOVA table	SS	DF	MS	F (DFn, DFd)	P value
		Interaction	2789	2	1394	F (2, 35) = 1,376	P = 0,2660
		expt effect	127340	2	63670	F (2, 35) = 62,82	P < 0,0001
		grp effect	3594	1	3594	F (1, 35) = 3,547	P = 0,0680
		Residual	35471	35	1013
		Number of missing values	7
		Compare each cell mean with the other cell mean in that row.
		Number of families	1
		Number of comparisons per family	3
		Alpha	0.05
		Bonferroni's multiple comparisons test	Mean Diff,	95% CI of diff,	Significant?	Summary	Adjusted P Value
		1% DMSO_retina - 30µM PU139_retina
		PS009	1.38	-38,65 to 41,41	No	ns	> 0,9999
		PS011	-18.67	-64,89 to 27,55	No	ns	0.9501
		PS017	-39.36	-83,90 to 5,176	No	ns	0.0985
		Test details	Mean 1	Mean 2	Mean Diff,	SE of diff,	N1	N2	t	DF
		1% DMSO_retina - 30µM PU139_retina
		PS009	98.63	97.25	1.38	15.92	8	8	0.0867	35
		PS011	63.83	82.5	-18.67	18.38	6	6	1.016	35
		PS017	183.1	222.5	-39.36	17.71	7	6	2.222	35
	PU139_HB	Table Analyzed	HB
		Two-way ANOVA	Ordinary
		Alpha	0.05
		Source of Variation	% of total variation	P value	P value summary	Significant?
		Interaction	4.999	0.2687	ns	No
		expt effect	12.15	0.0479	*	Yes
		grp effect	18.76	0.0029	**	Yes
		ANOVA table	SS	DF	MS	F (DFn, DFd)	P value
		Interaction	685	2	342.5	F (2, 35) = 1,365	P = 0,2687
		expt effect	1666	2	832.8	F (2, 35) = 3,319	P = 0,0479
		grp effect	2571	1	2571	F (1, 35) = 10,24	P = 0,0029
		Residual	8783	35	250.9
		Number of missing values	7
		Compare each cell mean with the other cell mean in that row.
		Number of families	1
		Number of comparisons per family	3
		Alpha	0.05
		Bonferroni's multiple comparisons test	Mean Diff,	95% CI of diff,	Significant?	Summary	Adjusted P Value
		1% DMSO_HB - 30µM PU139_HB
		PS009	-20.12	-40,04 to -0,2036	Yes	*	0.047
		PS011	-23.33	-46,33 to -0,3325	Yes	*	0.0458
		PS017	-4.46	-26,62 to 17,70	No	ns	> 0,9999
		Test details	Mean 1	Mean 2	Mean Diff,	SE of diff,	N1	N2	t	DF
		1% DMSO_HB - 30µM PU139_HB
		PS009	46.88	67	-20.12	7.92	8	8	2.54	35
		PS011	29.67	53	-23.33	9.146	6	6	2.551	35
		PS017	48.71	53.17	-4.46	8.813	7	6	0.5061	35
8	PU141_NP	Table Analyzed	NP
		Two-way ANOVA	Ordinary
		Alpha	0.05
		Source of Variation	% of total variation	P value	P value summary	Significant?
		Interaction	23.71	0.0021	**	Yes
		expt effect	16.8	0.0104	*	Yes
		grp effect	3.134	0.1718	ns	No
		ANOVA table	SS	DF	MS	F (DFn, DFd)	P value
		Interaction	124.9	2	62.46	F (2, 35) = 7,362	P = 0,0021
		expt effect	88.51	2	44.26	F (2, 35) = 5,216	P = 0,0104
		grp effect	16.51	1	16.51	F (1, 35) = 1,946	P = 0,1718
		Residual	296.9	35	8.484
		Number of missing values	7
		Compare each cell mean with the other cell mean in that row.
		Number of families	1
		Number of comparisons per family	3
		Alpha	0.05
		Bonferroni's multiple comparisons test	Mean Diff,	95% CI of diff,	Significant?	Summary	Adjusted P Value
		1% DMSO_NP - 30µM PU141_NP
		PS009	-1.33	-5,286 to 2,626	No	ns	> 0,9999
		PS011	6.29	2,375 to 10,20	Yes	***	0.0008
		PS017	-1.1	-5,275 to 3,075	No	ns	> 0,9999
		Test details	Mean 1	Mean 2	Mean Diff,	SE of diff,	N1	N2	t	DF
		1% DMSO_NP - 30µM PU141_NP
		PS009	10	11.33	-1.33	1.573	8	6	0.8455	35
		PS011	12.43	6.14	6.29	1.557	7	7	4.04	35
		PS017	6.5	7.6	-1.1	1.661	8	5	0.6624	35
	PU141_TC	Table Analyzed	TC
		Two-way ANOVA	Ordinary
		Alpha	0.05
		Source of Variation	% of total variation	P value	P value summary	Significant?
		Interaction	4.149	0.3065	ns	No
		expt effect	6.18	0.1767	ns	No
		grp effect	30.33	0.0002	***	Yes
		ANOVA table	SS	DF	MS	F (DFn, DFd)	P value
		Interaction	595	2	297.5	F (2, 35) = 1,223	P = 0,3065
		expt effect	886.2	2	443.1	F (2, 35) = 1,822	P = 0,1767
		grp effect	4350	1	4350	F (1, 35) = 17,89	P = 0,0002
		Residual	8510	35	243.2
		Number of missing values	7
		Compare each cell mean with the other cell mean in that row.
		Number of families	1
		Number of comparisons per family	3
		Alpha	0.05
		Bonferroni's multiple comparisons test	Mean Diff,	95% CI of diff,	Significant?	Summary	Adjusted P Value
		1% DMSO_TC - 30µM PU141_TC
		PS009	-28.83	-50,01 to -7,654	Yes	**	0.0048
		PS011	-10.42	-31,38 to 10,54	No	ns	0.6586
		PS017	-23.4	-45,75 to -1,047	Yes	*	0.0376
		Test details	Mean 1	Mean 2	Mean Diff,	SE of diff,	N1	N2	t	DF
		1% DMSO_TC - 30µM PU141_TC
		PS009	31	59.83	-28.83	8.421	8	6	3.423	35
		PS011	29.29	39.71	-10.42	8.335	7	7	1.25	35
		PS017	25	48.4	-23.4	8.89	8	5	2.632	35
	PU141_DC/MB	Table Analyzed	DC/MB
		Two-way ANOVA	Ordinary
		Alpha	0.05
		Source of Variation	% of total variation	P value	P value summary	Significant?
		Interaction	9.938	0.0635	ns	No
		expt effect	1.177	0.7047	ns	No
		grp effect	30.62	0.0001	***	Yes
		ANOVA table	SS	DF	MS	F (DFn, DFd)	P value
		Interaction	19666	2	9833	F (2, 35) = 2,985	P = 0,0635
		expt effect	2329	2	1165	F (2, 35) = 0,3535	P = 0,7047
		grp effect	60597	1	60597	F (1, 35) = 18,39	P = 0,0001
		Residual	115301	35	3294
		Number of missing values	7
		Compare each cell mean with the other cell mean in that row.
		Number of families	1
		Number of comparisons per family	3
		Alpha	0.05
		Bonferroni's multiple comparisons test	Mean Diff,	95% CI of diff,	Significant?	Summary	Adjusted P Value
		1% DMSO_DC/MB - 30µM PU141_DC/MB
		PS009	-64.25	-142,2 to 13,69	No	ns	0.1369
		PS011	-31.72	-108,9 to 45,42	No	ns	0.9248
		PS017	-137.9	-220,1 to -55,59	Yes	***	0.0005
		Test details	Mean 1	Mean 2	Mean Diff,	SE of diff,	N1	N2	t	DF
		1% DMSO_DC/MB - 30µM PU141_DC/MB
		PS009	67.25	131.5	-64.25	31	8	6	2.073	35
		PS011	93.71	125.4	-31.72	30.68	7	7	1.034	35
		PS017	49.13	187	-137.9	32.72	8	5	4.214	35
	PU141_retina	Table Analyzed	retina
		Two-way ANOVA	Ordinary
		Alpha	0.05
		Source of Variation	% of total variation	P value	P value summary	Significant?
		Interaction	2.795	0.343	ns	No
		expt effect	40.58	< 0,0001	****	Yes
		grp effect	12.3	0.0036	**	Yes
		ANOVA table	SS	DF	MS	F (DFn, DFd)	P value
		Interaction	6026	2	3013	F (2, 35) = 1,103	P = 0,3430
		expt effect	87512	2	43756	F (2, 35) = 16,02	P < 0,0001
		grp effect	26535	1	26535	F (1, 35) = 9,718	P = 0,0036
		Residual	95571	35	2731
		Number of missing values	7
		Compare each cell mean with the other cell mean in that row.
		Number of families	1
		Number of comparisons per family	3
		Alpha	0.05
		Bonferroni's multiple comparisons test	Mean Diff,	95% CI of diff,	Significant?	Summary	Adjusted P Value
		1% DMSO_retina - 30µM PU141_retina
		PS009	-80.87	-151,8 to -9,907	Yes	*	0.021
		PS011	-20.72	-90,96 to 49,52	No	ns	> 0,9999
		PS017	-53.15	-128,1 to 21,76	No	ns	0.2492
		Test details	Mean 1	Mean 2	Mean Diff,	SE of diff,	N1	N2	t	DF
		1% DMSO_retina - 30µM PU141_retina
		PS009	98.63	179.5	-80.87	28.22	8	6	2.866	35
		PS011	183.1	203.9	-20.72	27.93	7	7	0.7418	35
		PS017	52.25	105.4	-53.15	29.79	8	5	1.784	35
	PU141_HB	Table Analyzed	HB
		Two-way ANOVA	Ordinary
		Alpha	0.05
		Source of Variation	% of total variation	P value	P value summary	Significant?
		Interaction	10.04	0.0634	ns	No
		expt effect	3.158	0.4004	ns	No
		grp effect	28	0.0002	***	Yes
		ANOVA table	SS	DF	MS	F (DFn, DFd)	P value
		Interaction	10488	2	5244	F (2, 35) = 2,987	P = 0,0634
		expt effect	3299	2	1649	F (2, 35) = 0,9397	P = 0,4004
		grp effect	29256	1	29256	F (1, 35) = 16,67	P = 0,0002
		Residual	61438	35	1755
		Number of missing values	7
		Compare each cell mean with the other cell mean in that row.
		Number of families	1
		Number of comparisons per family	3
		Alpha	0.05
		Bonferroni's multiple comparisons test	Mean Diff,	95% CI of diff,	Significant?	Summary	Adjusted P Value
		1% DMSO_HB - 30µM PU141_HB
		PS009	-55.95	-112,8 to 0,9466	No	ns	0.0552
		PS011	-13.58	-69,89 to 42,73	No	ns	> 0,9999
		PS017	-92.95	-153,0 to -32,89	Yes	**	0.0013
		Test details	Mean 1	Mean 2	Mean Diff,	SE of diff,	N1	N2	t	DF
		1% DMSO_HB - 30µM PU141_HB
		PS009	46.88	102.8	-55.95	22.63	8	6	2.473	35
		PS011	48.71	62.29	-13.58	22.39	7	7	0.6064	35
		PS017	28.25	121.2	-92.95	23.89	8	5	3.892	35
9	OICR_NP	Table Analyzed	NP
		Two-way ANOVA	Ordinary
		Alpha	0.05
		Source of Variation	% of total variation	P value	P value summary	Significant?
		Interaction	13.59	0.0309	*	Yes
		expt effect	17.93	0.0117	*	Yes
		grp effect	10.54	0.0197	*	Yes
		ANOVA table	SS	DF	MS	F (DFn, DFd)	P value
		Interaction	110	2	54.98	F (2, 33) = 3,870	P = 0,0309
		expt effect	145.1	2	72.53	F (2, 33) = 5,105	P = 0,0117
		grp effect	85.33	1	85.33	F (1, 33) = 6,006	P = 0,0197
		Residual	468.9	33	14.21
		Number of missing values	9
		Compare each cell mean with the other cell mean in that row.
		Number of families	1
		Number of comparisons per family	3
		Alpha	0.05
		Bonferroni's multiple comparisons test	Mean Diff,	95% CI of diff,	Significant?	Summary	Adjusted P Value
		1% DMSO_NP - 30µM OICR_NP
		PS010	6	0,5110 to 11,49	Yes	*	0.0283
		PS011	-1.74	-7,029 to 3,549	No	ns	> 0,9999
		PS014	4.67	-0,4645 to 9,804	No	ns	0.0849
		Test details	Mean 1	Mean 2	Mean Diff,	SE of diff,	N1	N2	t	DF
		1% DMSO_NP - 30µM OICR_NP
		PS010	11.83	5.83	6	2.176	6	6	2.757	33
		PS011	12.43	14.17	-1.74	2.097	7	6	0.8297	33
		PS014	12	7.33	4.67	2.036	8	6	2.294	33
	OICR_TC	Table Analyzed	TC
		Two-way ANOVA	Ordinary
		Alpha	0.05
		Source of Variation	% of total variation	P value	P value summary	Significant?
		Interaction	8.773	0.1834	ns	No
		expt effect	8.551	0.191	ns	No
		grp effect	1.651	0.4181	ns	No
		ANOVA table	SS	DF	MS	F (DFn, DFd)	P value
		Interaction	291.4	2	145.7	F (2, 33) = 1,786	P = 0,1834
		expt effect	284.1	2	142	F (2, 33) = 1,741	P = 0,1910
		grp effect	54.86	1	54.86	F (1, 33) = 0,6725	P = 0,4181
		Residual	2692	33	81.57
		Number of missing values	9
		Compare each cell mean with the other cell mean in that row.
		Number of families	1
		Number of comparisons per family	3
		Alpha	0.05
		Bonferroni's multiple comparisons test	Mean Diff,	95% CI of diff,	Significant?	Summary	Adjusted P Value
		1% DMSO_TC - 30µM OICR_TC
		PS010	6.66	-6,492 to 19,81	No	ns	0.6313
		PS011	-5.38	-18,05 to 7,293	No	ns	0.8762
		PS014	5.88	-6,422 to 18,18	No	ns	0.7097
		Test details	Mean 1	Mean 2	Mean Diff,	SE of diff,	N1	N2	t	DF
		1% DMSO_TC - 30µM OICR_TC
		PS010	28.83	22.17	6.66	5.214	6	6	1.277	33
		PS011	29.29	34.67	-5.38	5.025	7	6	1.071	33
		PS014	30.38	24.5	5.88	4.878	8	6	1.206	33
	OICR9429_DC/MB	Table Analyzed	DC/MB
		Two-way ANOVA	Ordinary
		Alpha	0.05
		Source of Variation	% of total variation	P value	P value summary	Significant?
		Interaction	1.851	0.633	ns	No
		expt effect	17.77	0.0194	*	Yes
		grp effect	14.5	0.011	*	Yes
		ANOVA table	SS	DF	MS	F (DFn, DFd)	P value
		Interaction	403.5	2	201.8	F (2, 33) = 0,4637	P = 0,6330
		expt effect	3874	2	1937	F (2, 33) = 4,452	P = 0,0194
		grp effect	3160	1	3160	F (1, 33) = 7,261	P = 0,0110
		Residual	14360	33	435.2
		Number of missing values	9
		Compare each cell mean with the other cell mean in that row.
		Number of families	1
		Number of comparisons per family	3
		Alpha	0.05
		Bonferroni's multiple comparisons test	Mean Diff,	95% CI of diff,	Significant?	Summary	Adjusted P Value
		1% DMSO_DC/MB - 30µM OICR_DC/MB
		PS010	9.83	-20,55 to 40,21	No	ns	> 0,9999
		PS011	18.88	-10,39 to 48,15	No	ns	0.3399
		PS014	25.63	-2,785 to 54,04	No	ns	0.0886
		Test details	Mean 1	Mean 2	Mean Diff,	SE of diff,	N1	N2	t	DF
		1% DMSO_DC/MB- 30µM OICR_DC/MB
		PS010	64.83	55	9.83	12.04	6	6	0.8162	33
		PS011	93.71	74.83	18.88	11.61	7	6	1.627	33
		PS014	82.13	56.5	25.63	11.27	8	6	2.275	33
	OICR_retina	Table Analyzed	retina
		Two-way ANOVA	Ordinary
		Alpha	0.05
		Source of Variation	% of total variation	P value	P value summary	Significant?
		Interaction	0.9278	0.7203	ns	No
		expt effect	49.62	< 0,0001	****	Yes
		grp effect	3.247	0.1373	ns	No
		ANOVA table	SS	DF	MS	F (DFn, DFd)	P value
		Interaction	1359	2	679.7	F (2, 33) = 0,3313	P = 0,7203
		expt effect	72703	2	36352	F (2, 33) = 17,72	P < 0,0001
		grp effect	4758	1	4758	F (1, 33) = 2,319	P = 0,1373
		Residual	67700	33	2052
		Number of missing values	9
		Compare each cell mean with the other cell mean in that row.
		Number of families	1
		Number of comparisons per family	3
		Alpha	0.05
		Bonferroni's multiple comparisons test	Mean Diff,	95% CI of diff,	Significant?	Summary	Adjusted P Value
		1% DMSO_retina - 30µM OICR_retina
		PS010	5.5	-60,46 to 71,46	No	ns	> 0,9999
		PS011	31.97	-31,59 to 95,53	No	ns	0.6403
		PS014	29.21	-32,49 to 90,91	No	ns	0.7228
		Test details	Mean 1	Mean 2	Mean Diff,	SE of diff,	N1	N2	t	DF
		1% DMSO_retina - 30µM OICR_retina
		PS010	63.83	58.33	5.5	26.15	6	6	0.2103	33
		PS011	183.1	151.2	31.97	25.2	7	6	1.269	33
		PS014	121.4	92.17	29.21	24.46	8	6	1.194	33
	OICR_HB	Table Analyzed	HB
		Two-way ANOVA	Ordinary
		Alpha	0.05
		Source of Variation	% of total variation	P value	P value summary	Significant?
		Interaction	0.6788	0.7956	ns	No
		expt effect	50.67	< 0,0001	****	Yes
		grp effect	0.005767	0.9505	ns	No
		ANOVA table	SS	DF	MS	F (DFn, DFd)	P value
		Interaction	78.61	2	39.31	F (2, 33) = 0,2302	P = 0,7956
		expt effect	5868	2	2934	F (2, 33) = 17,18	P < 0,0001
		grp effect	0.6678	1	0.6678	F (1, 33) = 0,003912	P = 0,9505
		Residual	5634	33	170.7
		Number of missing values	9
		Compare each cell mean with the other cell mean in that row.
		Number of families	1
		Number of comparisons per family	3
		Alpha	0.05
		Bonferroni's multiple comparisons test	Mean Diff,	95% CI of diff,	Significant?	Summary	Adjusted P Value
		1% DMSO_HB - 30µM OICR_HB
		PS010	-3.66	-22,69 to 15,37	No	ns	> 0,9999
		PS011	-0.46	-18,80 to 17,88	No	ns	> 0,9999
		PS014	3.33	-14,47 to 21,13	No	ns	> 0,9999
		Test details	Mean 1	Mean 2	Mean Diff,	SE of diff,	N1	N2	t	DF
		1% DMSO_HB - 30µM OICR_HB
		PS010	29.67	33.33	-3.66	7.544	6	6	0.4852	33
		PS011	48.71	49.17	-0.46	7.269	7	6	0.06328	33
		PS014	20.5	17.17	3.33	7.057	8	6	0.4719	33
10	MM102_NP	Table Analyzed	NP
		Two-way ANOVA	Ordinary
		Alpha	0.05
		Source of Variation	% of total variation	P value	P value summary	Significant?
		Interaction	12.53	0.0673	ns	No
		expt effect	1.743	0.67	ns	No
		grp effect	8.269	0.0577	ns	No
		ANOVA table	SS	DF	MS	F (DFn, DFd)	P value
		Interaction	69.37	2	34.68	F (2, 36) = 2,911	P = 0,0673
		expt effect	9.651	2	4.825	F (2, 36) = 0,4050	P = 0,6700
		grp effect	45.79	1	45.79	F (1, 36) = 3,843	P = 0,0577
		Residual	429	36	11.92
		Number of missing values	6
		Compare each cell mean with the other cell mean in that row.
		Number of families	1
		Number of comparisons per family	3
		Alpha	0.05
		Bonferroni's multiple comparisons test	Mean Diff,	95% CI of diff,	Significant?	Summary	Adjusted P Value
		1% DMSO_NP - 30µM MM102_NP
		PS009	-1.5	-5,834 to 2,834	No	ns	> 0,9999
		PS010	4.5	-0,5045 to 9,504	No	ns	0.0903
		PS014	3.33	-1,351 to 8,011	No	ns	0.2475
		Test details	Mean 1	Mean 2	Mean Diff,	SE of diff,	N1	N2	t	DF
		1% DMSO_NP - 30µM MM102_NP
		PS009	10	11.5	-1.5	1.726	8	8	0.8691	36
		PS010	11.83	7.33	4.5	1.993	6	6	2.258	36
		PS014	12	8.67	3.33	1.864	8	6	1.786	36
	MM102_TC	Table Analyzed	TC
		Two-way ANOVA	Ordinary
		Alpha	0.05
		Source of Variation	% of total variation	P value	P value summary	Significant?
		Interaction	13.89	0.0454	*	Yes
		expt effect	7.294	0.1846	ns	No
		grp effect	4.696	0.1397	ns	No
		ANOVA table	SS	DF	MS	F (DFn, DFd)	P value
		Interaction	444	2	222	F (2, 36) = 3,373	P = 0,0454
		expt effect	233.1	2	116.6	F (2, 36) = 1,771	P = 0,1846
		grp effect	150.1	1	150.1	F (1, 36) = 2,281	P = 0,1397
		Residual	2369	36	65.81
		Number of missing values	6
		Compare each cell mean with the other cell mean in that row.
		Number of families	1
		Number of comparisons per family	3
		Alpha	0.05
		Bonferroni's multiple comparisons test	Mean Diff,	95% CI of diff,	Significant?	Summary	Adjusted P Value
		1% DMSO_TC - 30µM MM102_TC
		PS009	9.75	-0,4352 to 19,94	No	ns	0.0645
		PS010	-5.34	-17,10 to 6,421	No	ns	0.7853
		PS014	7.05	-3,951 to 18,05	No	ns	0.349
		Test details	Mean 1	Mean 2	Mean Diff,	SE of diff,	N1	N2	t	DF
		1% DMSO_TC - 30µM MM102_TC
		PS009	31	21.25	9.75	4.056	8	8	2.404	36
		PS010	28.83	34.17	-5.34	4.684	6	6	1.14	36
		PS014	30.38	23.33	7.05	4.381	8	6	1.609	36
	MM102_DC/MB	Table Analyzed	DC/MB
		Two-way ANOVA	Ordinary
		Alpha	0.05
		Source of Variation	% of total variation	P value	P value summary	Significant?
		Interaction	8.17	0.1875	ns	No
		expt effect	2.064	0.6454	ns	No
		grp effect	5.945	0.1188	ns	No
		ANOVA table	SS	DF	MS	F (DFn, DFd)	P value
		Interaction	1305	2	652.7	F (2, 36) = 1,755	P = 0,1875
		expt effect	329.8	2	164.9	F (2, 36) = 0,4433	P = 0,6454
		grp effect	949.9	1	949.9	F (1, 36) = 2,553	P = 0,1188
		Residual	13392	36	372
		Number of missing values	6
		Compare each cell mean with the other cell mean in that row.
		Number of families	1
		Number of comparisons per family	3
		Alpha	0.05
		Bonferroni's multiple comparisons test	Mean Diff,	95% CI of diff,	Significant?	Summary	Adjusted P Value
		1% DMSO_DC/MB - 30µM MM102_DC/MB
		PS009	-0.63	-24,85 to 23,59	No	ns	> 0,9999
		PS010	4.16	-23,80 to 32,12	No	ns	> 0,9999
		PS014	25.3	-0,8561 to 51,46	No	ns	0.0608
		Test details	Mean 1	Mean 2	Mean Diff,	SE of diff,	N1	N2	t	DF
		1% DMSO_DC/MB- 30µM MM102_DC/MB
		PS009	67.25	67.88	-0.63	9.644	8	8	0.06533	36
		PS010	64.83	60.67	4.16	11.14	6	6	0.3736	36
		PS014	82.13	56.83	25.3	10.42	8	6	2.429	36
	MM102_retina	Table Analyzed	retina
		Two-way ANOVA	Ordinary
		Alpha	0.05
		Source of Variation	% of total variation	P value	P value summary	Significant?
		Interaction	22.75	0.0094	**	Yes
		expt effect	0.3642	0.9185	ns	No
		grp effect	0.002578	0.9725	ns	No
		ANOVA table	SS	DF	MS	F (DFn, DFd)	P value
		Interaction	22692	2	11346	F (2, 36) = 5,327	P = 0,0094
		expt effect	363.2	2	181.6	F (2, 36) = 0,08526	P = 0,9185
		grp effect	2.571	1	2.571	F (1, 36) = 0,001207	P = 0,9725
		Residual	76669	36	2130
		Number of missing values	6
		Compare each cell mean with the other cell mean in that row.
		Number of families	1
		Number of comparisons per family	3
		Alpha	0.05
		Bonferroni's multiple comparisons test	Mean Diff,	95% CI of diff,	Significant?	Summary	Adjusted P Value
		1% DMSO_retina - 30µM MM102_retina
		PS009	-0.87	-58,81 to 57,07	No	ns	> 0,9999
		PS010	-57.84	-124,7 to 9,064	No	ns	0.1098
		PS014	57.21	-5,373 to 119,8	No	ns	0.0829
		Test details	Mean 1	Mean 2	Mean Diff,	SE of diff,	N1	N2	t	DF
		1% DMSO_retina - 30µM MM102_retina
		PS009	98.63	99.5	-0.87	23.07	8	8	0.0377	36
		PS010	63.83	121.7	-57.84	26.64	6	6	2.171	36
		PS014	121.4	64.17	57.21	24.92	8	6	2.295	36
	MM102_HB	Table Analyzed	HB
		Two-way ANOVA	Ordinary
		Alpha	0.05
		Source of Variation	% of total variation	P value	P value summary	Significant?
		Interaction	4.414	0.1864	ns	No
		expt effect	45.94	< 0,0001	****	Yes
		grp effect	4.531	0.0653	ns	No
		ANOVA table	SS	DF	MS	F (DFn, DFd)	P value
		Interaction	711.5	2	355.7	F (2, 36) = 1,761	P = 0,1864
		expt effect	7405	2	3702	F (2, 36) = 18,33	P < 0,0001
		grp effect	730.4	1	730.4	F (1, 36) = 3,615	P = 0,0653
		Residual	7273	36	202
		Number of missing values	6
		Compare each cell mean with the other cell mean in that row.
		Number of families	1
		Number of comparisons per family	3
		Alpha	0.05
		Bonferroni's multiple comparisons test	Mean Diff,	95% CI of diff,	Significant?	Summary	Adjusted P Value
		1% DMSO_HB - 30µM MM102_HB
		PS009	-10.12	-27,97 to 7,726	No	ns	0.4892
		PS010	-17.66	-38,27 to 2,946	No	ns	0.1145
		PS014	2.5	-16,78 to 21,78	No	ns	> 0,9999
		Test details	Mean 1	Mean 2	Mean Diff,	SE of diff,	N1	N2	t	DF
		1% DMSO_HB - 30µM MM102_HB
		PS009	46.88	57	-10.12	7.107	8	8	1.424	36
		PS010	29.67	47.33	-17.66	8.206	6	6	2.152	36
		PS014	20.5	18	2.5	7.676	8	6	0.3257	36
