# Supplementary material for: Chemical Genetics Screen Identifies Epigenetic Mechanisms Involved in Dopaminergic and Noradrenergic Neurogenesis in Zebrafish
Source: Front Genet. 2020 Feb 25;11:80. doi: 10.3389/fgene.2020.00080 (PMC7052299; doi:10.3389/fgene.2020.00080)
Supplement: Supplementary file 9 [file Table_8.xlsx]

## Sheet: retina diameter inhibitors (µm)
	Secondary Screen - Retina diameter measurements (µm)
		30µM Vorinostat						1% DMSO
			retina						retina
			right	left					right	left
	PS011	e01	327.79	332.307			PS011	e01	319.936	316.816
		e02	312.878	312.187				e02	310.488	305.338
		e03	284.013	295.315				e03	328.889	316.791
		e04	291.159	297.031				e04	311.211	316.235
		e05	300.899	304.903				e05	301.26	299.335
		e06	287.146	292.12				e06	327.586	333.431
		e07	288.194	288.959				e07	297.26	284.74
		e08	291.068	299.999				e08	299.653	300.373
	PS013	e09	277.334	279.359			PS013	e09	308.14	304.885
		e10	284.991	286.342				e10	272.623	268.079
		e11	276.512	280.308				e11	306.916	307.333
		e12	259.596	257.773				e12	256.11	260.97
		e13	209.305	212.267				e13	277.601	283.967
		e14	282.912	285.572				e14	316.832	315.225
		e15	283.543	281.556				e15	323.959	328.396
	PS014	e16	309.36	308.426				e16	293.541	285.352
		e17	339.905	342.314			PS014	e17	287.687	290.085
		e18	320.593	321.509				e18	299.131	297.05
		e19	304.992	307.161				e19	300.884	299.816
		e20	313.119	315.916				e20	318.361	315.19
		e21	326.74	329.261				e21	314.311	306.954
	MW077	e22	364.908	358.316				e22	322.069	319.948
		e23	358.204	347.433			MW077	e23	290.566	286.79
		e24	348.764	349.212				e24	287.737	288.511
		e25	387.857	374.321				e25	322.712	312.43
		e26	354.21	345.722				e26	348.364	351.282
	MW079	e27	344.584	344.705				e27	258.692	263.417
		e28	350.221	348.797				e28	348.874	351.211
		e29	339.618	341.478				e29	332.23	341.421
		e30	313.353	306.637				e30	351.264	343.042
		e31	342.055	337.714				e31	358.33	360.671
		e32	358.122	362.933			MW079	e32	334.88	346.107
								e33	338.915	335.06
		mean		313.778				e34	334.971	334.271
		SD		35.5087				e35	345.732	340.588
		SE		4.43859				e36	349.285	345.972
								e37	326.74	324.005
								e38	313.876	314.927
								mean		313.6
								SD		25.2205
								SE		2.89299
		30µM Entinostat						1% DMSO
			retina						retina
			right	left					right	left
	PS011	e01	344.286	340.181			PS011	e01	319.936	316.816
		e02	351.682	350.607				e02	310.488	305.338
		e03	309.48	316.038				e03	328.889	316.791
		e04	321.495	331.562				e04	311.211	316.235
		e05	322.78	313.779				e05	301.26	299.335
		e06	300.326	298.763				e06	327.586	333.431
		e07	315.096	308.14				e07	297.26	284.74
		e08	326.126	324.396				e08	299.653	300.373
	PS013	e09	317.765	329.99			PS013	e09	308.14	304.885
		e10	328.202	334.477				e10	272.623	268.079
		e11	341.549	349.786				e11	306.916	307.333
		e12	346.847	351.321				e12	256.11	260.97
		e13	322.927	340.322				e13	277.601	283.967
		e14	343.132	328.029				e14	316.832	315.225
		e15	335.651	341.054				e15	323.959	328.396
	PS014	e16	319.191	326.403				e16	293.541	285.352
		e17	321.442	323.56			PS014	e17	287.687	290.085
		e18	309.469	313.859				e18	299.131	297.05
		e19	331.039	344.878				e19	300.884	299.816
		e20	272.457	295.84				e20	318.361	315.19
		e21	352.458	355.461				e21	314.311	306.954
		e22	315.87	324.636				e22	322.069	319.948
	MW076	e23	381.149	382.898			MW076	e23	350.487	348.515
		e24	392.74	398.443				e24	379.729	382.887
		e25	400.136	399.079				e25	334.147	324.495
		e26	390.392	400.992				e26	384.992	388.876
	MW077	e27	378.556	383.778				e27	369.887	362.349
		e28	359.321	365.442				e28	420.341	414.797
		e29	380.454	365.602				e29	358.618	368.726
		e30	352.006	351.961				e30	367.228	375.962
		e31	350.409	350.36				e31	351.456	362.277
		e32	399.114	385.373				e32	368.102	366.088
	MW079	e33	432.398	438.68			MW077	e33	290.566	286.79
		e34	390.924	399.052				e34	287.737	288.511
		e35	398.472	382.939				e35	322.712	312.43
		e36	432.431	391.678				e36	348.364	351.282
		e37	416.705	397.518				e37	258.692	263.417
		e38	397.243	412.203				e38	348.874	351.211
		e39	450.457	431.591				e39	332.23	341.421
		e40	423.423	419.36				e40	351.264	343.042
		e41	439.043	418.183				e41	358.33	360.671
		e42	402.031	384.808			MW079	e42	334.88	346.107
								e43	338.915	335.06
		mean		359.758				e44	334.971	334.271
		SD		40.7624				e45	345.732	340.588
		SE		4.44754				e46	349.285	345.972
								e47	326.74	324.005
								e48	313.876	314.927
													Δ retina measure	34.6167
								mean		325.142			%(Δ)	10.6467
								SD		33.4841
								SE		3.41746
		10µM Mocetinostat						1% DMSO
			retina						retina
			right	left					right	left
	PS011	e01	348.526	341.22			PS011	e01	319.936	316.816
		e02	329.678	336.157				e02	310.488	305.338
		e03	281.412	293.103				e03	328.889	316.791
		e04	324.038	321.074				e04	311.211	316.235
		e05	331.307	319.967				e05	301.26	299.335
		e06	318.413	317.168				e06	327.586	333.431
		e07	314.566	327.888				e07	297.26	284.74
		e08	319.091	325.791				e08	299.653	300.373
	PS013	e09	326.871	319.732			PS013	e09	308.14	304.885
		e10	324.769	351.431				e10	272.623	268.079
		e11	301.049	313.501				e11	306.916	307.333
		e12	324.998	312.834				e12	256.11	260.97
		e13	284.267	299.284				e13	277.601	283.967
		e14	302.692	312.044				e14	316.832	315.225
		e15	344.808	325.106				e15	323.959	328.396
		e16	259.773	260.085				e16	293.541	285.352
	PS014	e17	226.979	228.959			PS014	e17	287.687	290.085
		e18	330.257	326.884				e18	299.131	297.05
		e19	319.839	331.873				e19	300.884	299.816
		e20	319.126	311.58				e20	318.361	315.19
		e21	297.332	313.025				e21	314.311	306.954
		e22	313.283	311.723				e22	322.069	319.948
		e23	308.692	316.203			MW076	e23	350.487	348.515
	MW076	e24	333.283	346.691				e24	379.729	382.887
		e25	329.237	336.786				e25	334.147	324.495
		e26	267.888	294.751				e26	384.992	388.876
		e27	278.991	273.407				e27	369.887	362.349
		e28	278.169	262.101				e28	420.341	414.797
		e29	301.835	300.033				e29	358.618	368.726
	MW079	e30	401.586	397.484				e30	367.228	375.962
		e31	376.225	358.631				e31	351.456	362.277
		e32	407.035	424.211				e32	368.102	366.088
		e33	253.976	245.692			MW079	e33	334.88	346.107
		e34	401.401	408.308				e34	338.915	335.06
		e35	413.896	392.31				e35	334.971	334.271
		e36	302.826	304.245				e36	345.732	340.588
		e37	372.82	367.055				e37	349.285	345.972
		e38	382.945	384.292				e38	326.74	324.005
								e39	313.876	314.927
		mean		323.244
		SD		42.4164				mean		325.847
		SE		4.86549				SD		33.5219
								SE		3.79561
		30µM Bromosporine						1% DMSO
			retina						retina
			right	left					right	left
	PS011	e01	320.809	323.451			PS011	e01	319.936	316.816
		e02	297.44	298.244				e02	310.488	305.338
		e03	295.805	296.523				e03	328.889	316.791
		e04	300.072	304.285				e04	311.211	316.235
		e05	303.818	305.764				e05	301.26	299.335
		e06	302.441	300.545				e06	327.586	333.431
		e07	335.159	326.149				e07	297.26	284.74
		e08	304.056	303.366				e08	299.653	300.373
	PS014	e09	316.306	322.613			PS014	e09	287.687	290.085
		e10	314.976	313.73				e10	299.131	297.05
		e11	329.492	327.254				e11	300.884	299.816
		e12	312.51	310.462				e12	318.361	315.19
		e13	308.285	316.094				e13	314.311	306.954
		e14	306.835	301.279				e14	322.069	319.948
		e15	290.103	295.569			MW076	e15	350.487	348.515
		e16	306.159	315.013				e16	379.729	382.887
	MW076	e17	308.556	318.343				e17	334.147	324.495
		e18	379.286	380.975				e18	384.992	388.876
		e19	381.66	378.556				e19	369.887	362.349
		e20	361.025	362.878				e20	420.341	414.797
		e21	378.25	379.526				e21	358.618	368.726
		e22	327.016	336.89				e22	367.228	375.962
	MW079	e23	344.109	359.936				e23	351.456	362.277
		e24	367.461	366.176				e24	368.102	366.088
		e25	344.108	349.449			MW079	e25	334.88	346.107
		e26	338.987	348.41				e26	338.915	335.06
		e27	336.36	352.063				e27	334.971	334.271
		e28	314.757	332.69				e28	345.732	340.588
		e29	349.35	349.811				e29	349.285	345.972
								e30	326.74	324.005
		mean		328.47				e31	313.876	314.927
		SD		26.8603
		SE		3.52693				mean		333.97
								SD		31.0395
								SE		3.94201
		30µM I-Bet151						1% DMSO
			retina						retina
			right	left					right	left
	PS011	e01	315.463	311.707			PS011	e01	319.936	316.816
		e02	301.459	297.287				e02	310.488	305.338
		e03	299.489	303.614				e03	328.889	316.791
		e04	304.826	302.591				e04	311.211	316.235
		e05	324.918	332.177				e05	301.26	299.335
		e06	306.036	310.055				e06	327.586	333.431
		e07	303.361	303.003				e07	297.26	284.74
		e08	317.473	324.905				e08	299.653	300.373
	PS013	e09	302.451	302.116			PS013	e09	308.14	304.885
		e10	288.232	289.111				e10	272.623	268.079
		e11	296.51	299.374				e11	306.916	307.333
		e12	292.434	287.333				e12	256.11	260.97
		e13	307.466	302.985				e13	277.601	283.967
		e14	277.836	274.334				e14	316.832	315.225
		e15	261.333	267.804				e15	323.959	328.396
		e16	299.901	301.233				e16	293.541	285.352
	PS014	e17	306.075	301.333			PS014	e17	287.687	290.085
		e18	315.234	310.294				e18	299.131	297.05
		e19	280.946	275.957				e19	300.884	299.816
		e20	284.677	282.186				e20	318.361	315.19
		e21	296.75	294.926				e21	314.311	306.954
		e22	302.552	305.773				e22	322.069	319.948
		e23	310.851	304.111			MW076	e23	350.487	348.515
		e24	283.461	290.467				e24	379.729	382.887
	MW076	e25	362.333	357.791				e25	334.147	324.495
		e26	399.586	404.23				e26	384.992	388.876
		e27	364.783	362.564				e27	369.887	362.349
		e28	372.681	370.283				e28	420.341	414.797
		e29	386.077	358.257				e29	358.618	368.726
		e30	378.012	371.912				e30	367.228	375.962
		e31	383.877	382.934				e31	351.456	362.277
		e32	369.112	364.725				e32	368.102	366.088
		e33	361.384	360.887			MW077	e33	290.566	286.79
	MW077	e34	262.288	259.575				e34	287.737	288.511
		e35	339.004	347.64				e35	322.712	312.43
		e36	336.645	340.149				e36	348.364	351.282
		e37	350.747	358.262				e37	258.692	263.417
	MW079	e38	344.787	342.27				e38	348.874	351.211
		e39	354.874	346.678				e39	332.23	341.421
		e40	358.574	347.685				e40	351.264	343.042
		e41	360.265	357.924				e41	358.33	360.671
		e42	355.805	362.566			MW079	e42	334.88	346.107
		e43	354.663	353.03				e43	338.915	335.06
		e44	358.358	360.058				e44	334.971	334.271
		e45	339.721	334.502				e45	345.732	340.588
		e46	361.302	353.272				e46	349.285	345.972
								e47	326.74	324.005
		mean		326.157				e48	313.876	314.927
		SD		35.1322
		SE		3.66278				mean		325.142
								SD		33.4841
								SE		3.41746
		3µM JQ1						1% DMSO
			retina						retina
			right	left					right	left
	PS013	e01	300.809	300.26			PS013	e01	308.14	304.885
		e02	269.703	280.764				e02	272.623	268.079
		e03	267.342	268.268				e03	306.916	307.333
		e04	275.039	271.574				e04	256.11	260.97
		e05	257.804	258.52				e05	277.601	283.967
		e06	266.338	266.552				e06	316.832	315.225
		e07	261.392	260.167				e07	323.959	328.396
		e08	276.3	285.957				e08	293.541	285.352
	PS014	e09	303.605	309.312			PS014	e09	287.687	290.085
		e10	321.257	319.355				e10	299.131	297.05
		e11	311.463	316.026				e11	300.884	299.816
		e12	319.369	315.719				e12	318.361	315.19
		e13	296.907	308.639				e13	314.311	306.954
		e14	308.592	307.356				e14	322.069	319.948
		e15	308.288	302.619			MW076	e15	350.487	348.515
		e16	315.535	317.555				e16	379.729	382.887
	MW076	e17	382.554	394.138				e17	334.147	324.495
		e18	365.724	366.03				e18	384.992	388.876
		e19	372.568	369.676				e19	369.887	362.349
		e20	356.147	355.239				e20	420.341	414.797
		e21	379.042	376.273				e21	358.618	368.726
		e22	378.441	377.771				e22	367.228	375.962
		e23	373.961	379.307				e23	351.456	362.277
		e24	386.539	387.814				e24	368.102	366.088
	MW077	e25	343.911	342.979			MW077	e25	290.566	286.79
		e26	343.246	362.63				e26	287.737	288.511
		e27	348.149	340.498				e27	322.712	312.43
		e28	336.175	335.656				e28	348.364	351.282
		e29	356.959	348.086				e29	258.692	263.417
		e30	369.151	363.276				e30	348.874	351.211
		e31	370.798	363.274				e31	332.23	341.421
		e32	358.396	360.555				e32	351.264	343.042
	MW079	e33	306.956	302.142				e33	358.33	360.671
		e34	361.159	353.745			MW079	e34	334.88	346.107
		e35	341.507	338.79				e35	338.915	335.06
		e36	355.638	353.915				e36	334.971	334.271
		e37	350.255	330.642				e37	345.732	340.588
		e38	384.369	389.18				e38	349.285	345.972
		e39	370.569	362.868				e39	326.74	324.005
		e40	373.535	360.382				e40	313.876	314.927
		mean		332.863				mean		328.053
		SD		39.2402				SD		35.5411
		SE		4.38719				SE		3.97361
		30µM PU139						1% DMSO
			retina						retina
			right	left					right	left
	PS011	e01	285.437	290.257			PS011	e01	319.936	316.816
		e02	280.495	275.135				e02	310.488	305.338
		e03	262.003	264.62				e03	328.889	316.791
		e04	295.951	306.611				e04	311.211	316.235
		e05	282.218	292.002				e05	301.26	299.335
		e06	271.892	280.415				e06	327.586	333.431
		e07	268.193	260.901				e07	297.26	284.74
		e08	274.049	280.363				e08	299.653	300.373
	PS013	e09	260.777	257.218			PS013	e09	308.14	304.885
		e10	234.403	226.708				e10	272.623	268.079
		e11	287.725	287.506				e11	306.916	307.333
		e12	271.449	273.408				e12	256.11	260.97
		e13	288.613	279.081				e13	277.601	283.967
		e14	243.585	236.796				e14	316.832	315.225
		e15	276.889	275.728				e15	323.959	328.396
	MW076	e16	352.549	350.684				e16	293.541	285.352
		e17	374.351	370.863			MW076	e17	350.487	348.515
		e18	365.127	356.636				e18	379.729	382.887
		e19	375.361	387.877				e19	334.147	324.495
		e20	361.44	370.791				e20	384.992	388.876
		e21	399.035	380.316				e21	369.887	362.349
		e22	335.106	322.354				e22	420.341	414.797
		e23	361.815	363.633				e23	358.618	368.726
		e24	343.723	339.918				e24	367.228	375.962
	MW077	e25	326.243	334.555				e25	351.456	362.277
		e26	297.661	294.67				e26	368.102	366.088
		e27	286.709	277.573			MW077	e27	290.566	286.79
		e28	276.996	275.912				e28	287.737	288.511
		e29	336.175	332.232				e29	322.712	312.43
		e30	304.892	313.333				e30	348.364	351.282
		e31	317.293	315.508				e31	258.692	263.417
		e32	315.536	300.492				e32	348.874	351.211
								e33	332.23	341.421
		mean		306.059				e34	351.264	343.042
		SD		42.2623				e35	358.33	360.671
		SE		5.28279									Δ retina measure	-20.4662
								mean		326.525			%(Δ)	-6.26787
								SD		37.5914
								SE		4.49304
		30µM PU141						1% DMSO
			retina						retina
			right	left					right	left
	PS011	e01	281.741	275.17			PS011	e01	319.936	316.816
		e02	271.234	267.805				e02	310.488	305.338
		e03	282.39	275.737				e03	328.889	316.791
		e04	253.719	255.028				e04	311.211	316.235
		e05	254.937	249.742				e05	301.26	299.335
		e06	257.238	259.763				e06	327.586	333.431
		e07	287.175	282.718				e07	297.26	284.74
		e08	281.187	265.677				e08	299.653	300.373
	PS013	e09	250.655	252.626			PS013	e09	308.14	304.885
		e10	246.302	249.086				e10	272.623	268.079
		e11	230.775	232.082				e11	306.916	307.333
		e12	265.751	269.254				e12	256.11	260.97
		e13	241.003	240.494				e13	277.601	283.967
		e14	216.384	224.829				e14	316.832	315.225
	MW076	e15	389.983	372.128				e15	323.959	328.396
		e16	351.384	347.905				e16	293.541	285.352
		e17	367.046	368.408			MW076	e17	350.487	348.515
		e18	353.71	333.368				e18	379.729	382.887
		e19	347.889	352.921				e19	334.147	324.495
		e20	362.126	360.955				e20	384.992	388.876
		e21	365.57	358.013				e21	369.887	362.349
		e22	368.63	362.142				e22	420.341	414.797
		e23	343.178	334.761				e23	358.618	368.726
	MW079	e24	298.155	272.385				e24	367.228	375.962
		e25	290.358	289.009				e25	351.456	362.277
		e26	332.927	387.503				e26	368.102	366.088
		e27	275.427	300.127			MW079	e27	334.88	346.107
		e28	316.043	328.977				e28	338.915	335.06
		e29	291.127	297.256				e29	334.971	334.271
		e30	341.188	354.102				e30	345.732	340.588
		e31	336.395	342.667				e31	349.285	345.972
								e32	326.74	324.005
		mean		301.843				e33	313.876	314.927
		SD		48.192
		SE		6.12039				mean		329.463			Δ retina measure	-27.62
								SD		34.9452			%(Δ)	-8.38335
								SE		4.30146
		30µM OICR9429						1% DMSO
			retina						retina
			right	left					right	left
	PS011	e01	305.938	302.045			PS011	e01	319.936	316.816
		e02	308.136	310.51				e02	310.488	305.338
		e03	313.788	311.032				e03	328.889	316.791
		e04	310.147	312.733				e04	311.211	316.235
		e05	317.909	310.751				e05	301.26	299.335
		e06	298.02	304.107				e06	327.586	333.431
		e07	317.008	310.538				e07	297.26	284.74
		e08	300.333	307.965				e08	299.653	300.373
	PS013	e09	250.302	249.934			PS013	e09	308.14	304.885
		e10	256.27	264.852				e10	272.623	268.079
		e11	255.952	256.363				e11	306.916	307.333
		e12	253.931	250.659				e12	256.11	260.97
		e13	247.311	254.749				e13	277.601	283.967
		e14	237.57	236.683				e14	316.832	315.225
		e15	253.095	253.745				e15	323.959	328.396
		e16	241.456	250.421				e16	293.541	285.352
	PS014	e17	298.421	297.926			PS014	e17	287.687	290.085
		e18	283.483	289.866				e18	299.131	297.05
		e19	297.157	302.299				e19	300.884	299.816
		e20	273.127	287.043				e20	318.361	315.19
		e21	285.942	287.558				e21	314.311	306.954
		e22	276.235	275.665				e22	322.069	319.948
		e23	295.733	297.442
		e24	300.803	299.942				mean		303.426			Δ retina measure	-20.0326
								SD		18.1824			%(Δ)	-6.60215
		mean		283.394				SE		2.7411
		SD		25.7491
		SE		3.71656
		30µM MM102						1% DMSO
			retina						retina
			right	left					right	left
	PS011	e01	307.887	303.022			PS011	e01	319.936	316.816
		e02	301.699	298.17				e02	310.488	305.338
		e03	290.143	302.589				e03	328.889	316.791
		e04	250.273	248.418				e04	311.211	316.235
		e05	311.955	303.931				e05	301.26	299.335
		e06	311.4	309.479				e06	327.586	333.431
		e07	310.51	309.247				e07	297.26	284.74
		e08	304.483	322.424				e08	299.653	300.373
	PS013	e09	299.777	300.625			PS013	e09	308.14	304.885
		e10	285.844	288.266				e10	272.623	268.079
		e11	305.112	304.145				e11	306.916	307.333
		e12	259.146	261.092				e12	256.11	260.97
		e13	282.27	290.323				e13	277.601	283.967
		e14	288.405	282.166				e14	316.832	315.225
		e15	292.34	298.103				e15	323.959	328.396
		e16	296.639	293.161				e16	293.541	285.352
	PS014	e17	296.835	299.223			PS014	e17	287.687	290.085
		e18	310.968	306.146				e18	299.131	297.05
		e19	293.987	293.731				e19	300.884	299.816
		e20	284.55	287.967				e20	318.361	315.19
		e21	284.363	284.685				e21	314.311	306.954
		e22	280.43	282.139				e22	322.069	319.948
		e23	316.992	316.71			MW077	e23	290.566	286.79
		e24	295.197	300.894				e24	287.737	288.511
	MW077	e25	319.967	324.009				e25	322.712	312.43
		e26	312.907	313.988				e26	348.364	351.282
		e27	313.018	313.548				e27	258.692	263.417
		e28	322.119	331.917				e28	348.874	351.211
		e29	287.214	282.875				e29	332.23	341.421
		e30	282.448	288.033				e30	351.264	343.042
		e31	280.083	293.221				e31	358.33	360.671
		e32	342.759	345.941
								mean		308.844
		mean		298.467				SD		25.104
		SD		18.5574				SE		3.18821
		SE		2.31967

## Sheet: retina diameter_72_96_120hpf
	Secondary Screen - Retina diameter measurements
	Retina diameter (µm) in 72, 96 and 120hpf 1%DMSO treated control larvae to see developmental progression
	120hpf_ 1% DMSO							1% DMSO
PS037		retina							retina
		right	left						right	left
	e01	307.95	333.43				PS011	e01	319.936	316.816
	e02	338.915	356.219					e02	310.488	305.338
	e03	311.722	316.154					e03	328.889	316.791
	e04	334.46	321.461					e04	311.211	316.235
	e05	321.416	338.552					e05	301.26	299.335
	e06	330.798	338.085					e06	327.586	333.431
	e07	334.817	342.994					e07	297.26	284.74
	e08	326.854	321.482					e08	299.653	300.373
							PS013	e09	308.14	304.885
	mean		329.707					e10	272.623	268.079
	SD		12.5683					e11	306.916	307.333
	SE		3.14208					e12	256.11	260.97
								e13	277.601	283.967
	Δ retina measure	16.1064						e14	316.832	315.225
	%(Δ)	5.13597						e15	323.959	328.396
								e16	293.541	285.352
							PS014	e17	287.687	290.085
								e18	299.131	297.05
	72hpf_ 1% DMSO							e19	300.884	299.816
								e20	318.361	315.19
PS037		retina						e21	314.311	306.954
		right	left					e22	322.069	319.948
	e01	287.611	283.985				MW077	e23	290.566	286.79
	e02	286.597	300.124					e24	287.737	288.511
	e03	279.146	264.418					e25	322.712	312.43
	e04	280.489	280.779					e26	348.364	351.282
	e05	288.261	295.472					e27	258.692	263.417
	e06	298.079	296.414					e28	348.874	351.211
	e07	299.338	295.691					e29	332.23	341.421
	e08	285.234	291.123					e30	351.264	343.042
								e31	358.33	360.671
	mean		288.298				MW079	e32	334.88	346.107
	SD		9.45256					e33	338.915	335.06
	SE		2.36314					e34	334.971	334.271
								e35	345.732	340.588
								e36	349.285	345.972
	Δ retina measure	25.3028						e37	326.74	324.005
	%(Δ)	8.0685						e38	313.876	314.927
								mean		313.6
								SD		25.2205
								SE		2.89299

## Sheet: retina diameter_graphpad prism
	Secondary screen - Retina diameter measurements - Graphpad Prism data
	"expt effect" refers to variation between experiments; "grp effect" refers to difference between control and inhibitor treated
	Table Analyzed	30µM vorinostat
	Two-way ANOVA	Ordinary
	Alpha	0.05
	Source of Variation	% of total variation	P value	P value summary	Significant?
	Interaction	12.05	0.0016	**	Yes
	expt effect	50.51	< 0,0001	****	Yes
	grp effect	0.4551	0.3897	ns	No
	ANOVA table	SS	DF	MS	F (DFn, DFd)	P value
	Interaction	7845	4	1961	F (4, 61) = 4,967	P = 0,0016
	expt effect	32896	4	8224	F (4, 61) = 20,82	P < 0,0001
	grp effect	296.4	1	296.4	F (1, 61) = 0,7506	P = 0,3897
	Residual	24090	61	394.9
	Number of missing values	19
	Compare each cell mean with the other cell mean in that row.
	Number of families	1
	Number of comparisons per family	5
	Alpha	0.05
	Bonferroni's multiple comparisons test	Mean Diff,	95% CI of diff,	Significant?	Summary	Adjusted P Value
	1% DMSO - 30µM Vorinostat
	PS011	10.21	-16,21 to 36,63	No	ns	> 0,9999
	PS013	25.99	-1,356 to 53,34	No	ns	0.0706
	PS014	-13.98	-44,49 to 16,53	No	ns	> 0,9999
	MW077	-36.8	-66,27 to -7,328	Yes	**	0.0076
	MW079	-6.18	-34,72 to 22,36	No	ns	> 0,9999
	Test details	Mean 1	Mean 2	Mean Diff,	SE of diff,	N1	N2	t	DF
	1% DMSO - 30µM Vorinostat
	PS011	310.6	300.4	10.21	9.936	8	8	1.028	61
	PS013	294.4	268.4	25.99	10.29	8	7	2.527	61
	PS014	306	319.9	-13.98	11.47	6	6	1.218	61
	MW077	322.1	358.9	-36.8	11.08	9	5	3.32	61
	MW079	334.7	340.9	-6.18	10.73	8	6	0.5758	61
	Table Analyzed	30µM Entinostat
	Two-way ANOVA	Ordinary
	Alpha	0.05
	Source of Variation	% of total variation	P value	P value summary	Significant?
	Interaction	7.826	0.0002	***	Yes
	expt effect	48.54	< 0,0001	****	Yes
	grp effect	20.95	< 0,0001	****	Yes
	ANOVA table	SS	DF	MS	F (DFn, DFd)	P value
	Interaction	10748	5	2150	F (5, 79) = 5,451	P = 0,0002
	expt effect	66664	5	13333	F (5, 79) = 33,81	P < 0,0001
	grp effect	28773	1	28773	F (1, 79) = 72,96	P < 0,0001
	Residual	31154	79	394.3
	Number of missing values	29
	Compare each cell mean with the other cell mean in that row.
	Number of families	1
	Number of comparisons per family	6
	Alpha	0.05
	Bonferroni's multiple comparisons test	Mean Diff,	95% CI of diff,	Significant?	Summary	Adjusted P Value
	1%DMSO - 30µM Entinostat
	PS011	-12.84	-39,71 to 14,03	No	ns	> 0,9999
	PS013	-42.13	-69,94 to -14,32	Yes	***	0.0006
	PS014	-15.94	-45,84 to 13,96	No	ns	0.9182
	MW076	-24.23	-56,02 to 7,565	No	ns	0.2547
	MW077	-46.44	-74,76 to -18,12	Yes	***	0.0002
	MW079	-78.29	-103,8 to -52,80	Yes	****	< 0,0001
	Test details	Mean 1	Mean 2	Mean Diff,	SE of diff,	N1	N2	t	DF
	1%DMSO - 30µM Entinostat
	PS011	310.6	323.4	-12.84	9.929	8	8	1.293	79
	PS013	294.4	336.5	-42.13	10.28	8	7	4.099	79
	PS014	306	321.9	-15.94	11.05	6	7	1.443	79
	MW076	369	393.2	-24.23	11.75	10	4	2.062	79
	MW077	322.1	368.5	-46.44	10.47	9	6	4.437	79
	MW079	334.7	413	-78.29	9.42	8	10	8.311	79
	Table Analyzed	10µM Mocetinostat
	Two-way ANOVA	Ordinary
	Alpha	0.05
	Source of Variation	% of total variation	P value	P value summary	Significant?
	Interaction	22.96	< 0,0001	****	Yes
	expt effect	25.44	< 0,0001	****	Yes
	grp effect	0.1071	0.7081	ns	No
	ANOVA table	SS	DF	MS	F (DFn, DFd)	P value
	Interaction	23182	4	5795	F (4, 68) = 7,581	P < 0,0001
	expt effect	25685	4	6421	F (4, 68) = 8,400	P < 0,0001
	grp effect	108.1	1	108.1	F (1, 68) = 0,1414	P = 0,7081
	Residual	51981	68	764.4
	Number of missing values	22
	Compare each cell mean with the other cell mean in that row.
	Number of families	1
	Number of comparisons per family	5
	Alpha	0.05
	Bonferroni's multiple comparisons test	Mean Diff,	95% CI of diff,	Significant?	Summary	Adjusted P Value
	1%DMSO - 10µM Mocentinostat
	PS011	-11.26	-47,90 to 25,38	No	ns	> 0,9999
	PS013	-15.83	-52,47 to 20,81	No	ns	> 0,9999
	PS014	1.98	-38,78 to 42,74	No	ns	> 0,9999
	MW076	68.74	30,90 to 106,6	Yes	****	< 0,0001
	MW079	-31.72	-67,32 to 3,883	No	ns	0.1055
	Test details	Mean 1	Mean 2	Mean Diff,	SE of diff,	N1	N2	t	DF
	1%DMSO - 10µM Mocentinostat
	PS011	310.6	321.8	-11.26	13.82	8	8	0.8145	68
	PS013	294.4	310.2	-15.83	13.82	8	8	1.145	68
	PS014	306	304	1.98	15.38	6	7	0.1287	68
	MW076	369	300.3	68.74	14.28	10	6	4.815	68
	MW079	334.7	366.4	-31.72	13.43	8	9	2.361	68
	Table Analyzed	30µM Bromosporine
	Two-way ANOVA	Ordinary
	Alpha	0.05
	Source of Variation	% of total variation	P value	P value summary	Significant?
	Interaction	2.462	0.2458	ns	No
	expt effect	67	< 0,0001	****	Yes
	grp effect	0.02114	0.8488	ns	No
	ANOVA table	SS	DF	MS	F (DFn, DFd)	P value
	Interaction	1157	3	385.7	F (3, 53) = 1,425	P = 0,2458
	expt effect	31488	3	10496	F (3, 53) = 38,78	P < 0,0001
	grp effect	9.936	1	9.936	F (1, 53) = 0,03671	P = 0,8488
	Residual	14344	53	270.6
	Number of missing values	19
	Compare each cell mean with the other cell mean in that row.
	Number of families	1
	Number of comparisons per family	4
	Alpha	0.05
	Bonferroni's multiple comparisons test	Mean Diff,	95% CI of diff,	Significant?	Summary	Adjusted P Value
	1% DMSO - 30µM Bromosporine
	PS011	3.21	-18,06 to 24,48	No	ns	> 0,9999
	PS014	-5.71	-28,68 to 17,26	No	ns	> 0,9999
	MW076	11.25	-10,72 to 33,22	No	ns	0.7644
	MW079	-12.02	-34,04 to 9,996	No	ns	0.6555
	Test details	Mean 1	Mean 2	Mean Diff,	SE of diff,	N1	N2	t	DF
	1% DMSO - 30µM Bromosporine
	PS011	310.6	307.4	3.21	8.226	8	8	0.3902	53
	PS014	306	311.7	-5.71	8.885	6	8	0.6427	53
	MW076	369	357.8	11.25	8.495	10	6	1.324	53
	MW079	334.7	346.7	-12.02	8.514	8	7	1.412	53
	Table Analyzed	30µM I-Bet151
	Two-way ANOVA	Ordinary
	Alpha	0.05
	Source of Variation	% of total variation	P value	P value summary	Significant?
	Interaction	1.651	0.5076	ns	No
	expt effect	66.63	< 0,0001	****	Yes
	grp effect	0.06742	0.6752	ns	No
	ANOVA table	SS	DF	MS	F (DFn, DFd)	P value
	Interaction	1593	5	318.5	F (5, 83) = 0,8660	P = 0,5076
	expt effect	64265	5	12853	F (5, 83) = 34,94	P < 0,0001
	grp effect	65.03	1	65.03	F (1, 83) = 0,1768	P = 0,6752
	Residual	30529	83	367.8
	Number of missing values	25
	Compare each cell mean with the other cell mean in that row.
	Number of families	1
	Number of comparisons per family	6
	Alpha	0.05
	Bonferroni's multiple comparisons test	Mean Diff,	95% CI of diff,	Significant?	Summary	Adjusted P Value
	1% DMSO - 30µM Ibet151
	PS011	0.68	-25,24 to 26,60	No	ns	> 0,9999
	PS013	3.72	-22,20 to 29,64	No	ns	> 0,9999
	PS014	9.36	-18,64 to 37,36	No	ns	> 0,9999
	MW076	-3.86	-27,68 to 19,96	No	ns	> 0,9999
	MW077	-2.2	-33,35 to 28,95	No	ns	> 0,9999
	MW079	-17.9	-43,09 to 7,289	No	ns	0.3491
	Test details	Mean 1	Mean 2	Mean Diff,	SE of diff,	N1	N2	t	DF
	1% DMSO - 30µM Ibet151
	PS011	310.6	309.9	0.68	9.589	8	8	0.07091	83
	PS013	294.4	290.7	3.72	9.589	8	8	0.3879	83
	PS014	306	296.6	9.36	10.36	6	8	0.9037	83
	MW076	369	372.9	-3.86	8.812	10	9	0.438	83
	MW077	322.1	324.3	-2.2	11.52	9	4	0.1909	83
	MW079	334.7	352.6	-17.9	9.319	8	9	1.921	83
	Table Analyzed	3µM (s)JQ1
	Two-way ANOVA	Ordinary
	Alpha	0.05
	Source of Variation	% of total variation	P value	P value summary	Significant?
	Interaction	5.505	0.0063	**	Yes
	expt effect	68.44	< 0,0001	****	Yes
	grp effect	1.086	0.0832	ns	No
	ANOVA table	SS	DF	MS	F (DFn, DFd)	P value
	Interaction	5911	4	1478	F (4, 71) = 3,913	P = 0,0063
	expt effect	73484	4	18371	F (4, 71) = 48,64	P < 0,0001
	grp effect	1166	1	1166	F (1, 71) = 3,087	P = 0,0832
	Residual	26815	71	377.7
	Number of missing values	19
	Compare each cell mean with the other cell mean in that row.
	Number of families	1
	Number of comparisons per family	5
	Alpha	0.05
	Bonferroni's multiple comparisons test	Mean Diff,	95% CI of diff,	Significant?	Summary	Adjusted P Value
	1% DMSO - 3µM (s)JQ
	PS013	21.45	-4,269 to 47,17	No	ns	0.1526
	PS014	-5.39	-33,17 to 22,39	No	ns	> 0,9999
	MW076	-6.08	-30,48 to 18,32	No	ns	> 0,9999
	MW077	-30.64	-55,63 to -5,645	Yes	**	0.009
	MW079	-17.56	-43,28 to 8,159	No	ns	0.3749
	Test details	Mean 1	Mean 2	Mean Diff,	SE of diff,	N1	N2	t	DF
	1% DMSO - 3µM (s)JQ
	PS013	294.4	272.9	21.45	9.717	8	8	2.207	71
	PS014	306	311.4	-5.39	10.5	6	8	0.5136	71
	MW076	369	375.1	-6.08	9.218	10	8	0.6596	71
	MW077	322.1	352.7	-30.64	9.443	9	8	3.245	71
	MW079	334.7	352.2	-17.56	9.717	8	8	1.807	71
	Table Analyzed	30µM OICR9429
	Two-way ANOVA	Ordinary
	Alpha	0.05
	Source of Variation	% of total variation	P value	P value summary	Significant?
	Interaction	13.29	0.0003	***	Yes
	expt effect	42.3	< 0,0001	****	Yes
	grp effect	18.02	< 0,0001	****	Yes
	ANOVA table	SS	DF	MS	F (DFn, DFd)	P value
	Interaction	3438	2	1719	F (2, 40) = 10,08	P = 0,0003
	expt effect	10939	2	5469	F (2, 40) = 32,06	P < 0,0001
	grp effect	4659	1	4659	F (1, 40) = 27,31	P < 0,0001
	Residual	6824	40	170.6
	Number of missing values	2
	Compare each cell mean with the other cell mean in that row.
	Number of families	1
	Number of comparisons per family	3
	Alpha	0.05
	Bonferroni's multiple comparisons test	Mean Diff,	95% CI of diff,	Significant?	Summary	Adjusted P Value
	1% DMSO - 30µM OICR
	PS011	1.77	-14,55 to 18,09	No	ns	> 0,9999
	PS013	43.54	27,22 to 59,86	Yes	****	< 0,0001
	PS014	15.42	-2,207 to 33,05	No	ns	0.1042
	Test details	Mean 1	Mean 2	Mean Diff,	SE of diff,	N1	N2	t	DF
	1% DMSO - 30µM OICR
	PS011	310.6	308.8	1.77	6.531	8	8	0.271	40
	PS013	294.4	250.8	43.54	6.531	8	8	6.667	40
	PS014	306	290.5	15.42	7.054	6	8	2.186	40
	Table Analyzed	30µM MM102
	Two-way ANOVA	Ordinary
	Alpha	0.05
	Source of Variation	% of total variation	P value	P value summary	Significant?
	Interaction	0.4132	0.9619	ns	No
	expt effect	15.65	0.0182	*	Yes
	grp effect	5.025	0.0666	ns	No
	ANOVA table	SS	DF	MS	F (DFn, DFd)	P value
	Interaction	122.5	3	40.84	F (3, 55) = 0,09601	P = 0,9619
	expt effect	4641	3	1547	F (3, 55) = 3,637	P = 0,0182
	grp effect	1490	1	1490	F (1, 55) = 3,502	P = 0,0666
	Residual	23395	55	425.4
	Number of missing values	9
	Compare each cell mean with the other cell mean in that row.
	Number of families	1
	Number of comparisons per family	4
	Alpha	0.05
	Bonferroni's multiple comparisons test	Mean Diff,	95% CI of diff,	Significant?	Summary	Adjusted P Value
	1% DMSO - 30µM MM102
	PS011	11.48	-15,15 to 38,11	No	ns	> 0,9999
	PS013	5.16	-21,47 to 31,79	No	ns	> 0,9999
	PS014	10.03	-18,73 to 38,79	No	ns	> 0,9999
	MW077	12.46	-13,42 to 38,34	No	ns	0.8761
	Test details	Mean 1	Mean 2	Mean Diff,	SE of diff,	N1	N2	t	DF
	1% DMSO - 30µM MM102
	PS011	310.6	299.1	11.48	10.31	8	8	1.113	55
	PS013	294.4	289.2	5.16	10.31	8	8	0.5004	55
	PS014	306	295.9	10.03	11.14	6	8	0.9005	55
	MW077	322.1	309.6	12.46	10.02	9	8	1.243	55
	Table Analyzed	30µM PU139
	Two-way ANOVA	Ordinary
	Alpha	0.05
	Source of Variation	% of total variation	P value	P value summary	Significant?
	Interaction	1.565	0.3369	ns	No
	expt effect	64.85	< 0,0001	****	Yes
	grp effect	6.804	0.0003	***	Yes
	ANOVA table	SS	DF	MS	F (DFn, DFd)	P value
	Interaction	1681	3	560.4	F (3, 59) = 1,149	P = 0,3369
	expt effect	69666	3	23222	F (3, 59) = 47,62	P < 0,0001
	grp effect	7310	1	7310	F (1, 59) = 14,99	P = 0,0003
	Residual	28771	59	487.6
	Number of missing values	13
	Compare each cell mean with the other cell mean in that row.
	Number of families	1
	Number of comparisons per family	4
	Alpha	0.05
	Bonferroni's multiple comparisons test	Mean Diff,	95% CI of diff,	Significant?	Summary	Adjusted P Value
	1% DMSO - 30µM Pu139
	PS011	31.17	2,721 to 59,62	Yes	*	0.0259
	PS013	30.09	0,6427 to 59,54	Yes	*	0.0432
	MW076	7.25	-18,89 to 33,39	No	ns	> 0,9999
	MW077	15.48	-12,17 to 43,13	No	ns	0.6176
	Test details	Mean 1	Mean 2	Mean Diff,	SE of diff,	N1	N2	t	DF
	1% DMSO - 30µM Pu139
	PS011	310.6	279.4	31.17	11.04	8	8	2.823	59
	PS013	294.4	264.3	30.09	11.43	8	7	2.633	59
	MW076	369	361.8	7.25	10.15	10	9	0.7146	59
	MW077	322.1	306.6	15.48	10.73	9	8	1.443	59
	Table Analyzed	30µM PU141
	Two-way ANOVA	Ordinary
	Alpha	0.05
	Source of Variation	% of total variation	P value	P value summary	Significant?
	Interaction	3.42	0.0164	*	Yes
	expt effect	66.9	< 0,0001	****	Yes
	grp effect	12.19	< 0,0001	****	Yes
	ANOVA table	SS	DF	MS	F (DFn, DFd)	P value
	Interaction	4224	3	1408	F (3, 57) = 3,715	P = 0,0164
	expt effect	82621	3	27540	F (3, 57) = 72,68	P < 0,0001
	grp effect	15060	1	15060	F (1, 57) = 39,74	P < 0,0001
	Residual	21599	57	378.9
	Number of missing values	15
	Compare each cell mean with the other cell mean in that row.
	Number of families	1
	Number of comparisons per family	4
	Alpha	0.05
	Bonferroni's multiple comparisons test	Mean Diff,	95% CI of diff,	Significant?	Summary	Adjusted P Value
	1% DMSO - 30µM PU141
	PS011	41.75	16,64 to 66,86	Yes	***	0.0003
	PS013	51.1	23,98 to 78,22	Yes	****	< 0,0001
	MW076	11.22	-11,85 to 34,29	No	ns	0.8592
	MW079	18.82	-6,286 to 43,93	No	ns	0.2325
	Test details	Mean 1	Mean 2	Mean Diff,	SE of diff,	N1	N2	t	DF
	1% DMSO - 30µM PU141
	PS011	310.6	268.8	41.75	9.733	8	8	4.289	57
	PS013	294.4	243.3	51.1	10.51	8	6	4.861	57
	MW076	369	357.8	11.22	8.944	10	9	1.254	57
	MW079	334.7	315.9	18.82	9.733	8	8	1.934	57
	Table Analyzed	96hpf and 120hpf
	Column B	120hpf_1%DMSO
	vs.	vs,
	Column A	96hpf_1%DMSO
	Mann Whitney test
	P value	0.013
	Exact or approximate P value?	Exact
	P value summary	*
	Significantly different? (P < 0.05)	Yes
	One- or two-tailed P value?	Two-tailed
	Sum of ranks in column A,B	3295 , 983
	Mann-Whitney U	369
	Difference between medians
	Median of column A	315,1, n=76
	Median of column B	332,1, n=16
	Difference: Actual	17.05
	Difference: Hodges-Lehmann	15.62
	Table Analyzed	72hpf and 96hpf
	Column C	72hpf_1%DMSO
	vs.	vs,
	Column A	120hpf_1%DMSO
	Mann Whitney test
	P value	< 0,0001
	Exact or approximate P value?	Exact
	P value summary	****
	Significantly different? (P < 0.05)	Yes
	One- or two-tailed P value?	Two-tailed
	Sum of ranks in column A,C	3937 , 341,5
	Mann-Whitney U	205.5
	Difference between medians
	Median of column A	315,1, n=76
	Median of column C	287,9, n=16
	Difference: Actual	-27.13
	Difference: Hodges-Lehmann	-25.96
